# Supplementary material for: 4-Acetyl-3-(p-anis­yl)sydnone
Source: Acta Crystallogr Sect E Struct Rep Online. 2011 May 25;67(Pt 6):o1489. doi: 10.1107/S1600536811018484 (PMC3120361; doi:10.1107/S1600536811018484)
Supplement: Supplementary file 1 [file e-67-o1489-sup1.cif]

##############################################################################
#                                                                            #
# This CIF contains the data in a paper accepted for publication in          #
# Acta Crystallographica Section E. It conforms to the requirements of       #
# Notes for Authors for Acta Crystallographica Section E, and has been       #
# peer reviewed under the auspices of the IUCr Commission on Journals.       #
#                                                                            #
# Full details of the Crystallographic Information File format               #
# are given in the paper "The Crystallographic Information File (CIF):       #
# a New Standard Archive File for Crystallography" by S. R. Hall, F. H.      #
# Allen and I. D. Brown [Acta Cryst. (1991), A47, 655-685].                  #
#                                                                            #
# The current version of the core CIF dictionary is obtainable from          #
# ftp://ftp.iucr.org/pub/cif_core.dic.                                       #
#                                                                            #
# Software is freely available for graphical display of the structure(s)     #
# in this CIF. For information consult the CIF software page                 #
# http://www.iucr.org/resources/cif/software.                                #
#                                                                            #
# This file may be used for bona fide research purposes within the           #
# scientific community so long as proper attribution is given to the journal # 
# article from which it was obtained.                                        #
#                                                                            #
##############################################################################
data_global
_audit_creation_method     'form.cif (version 2.0)'
_journal_data_validation_number     ?
_journal_date_recd_electronic     2011-05-05
_journal_date_accepted     2011-05-16
_journal_name_full     'Acta Crystallographica, Section E'
_journal_year     2011
_journal_volume     67
_journal_issue      6
_journal_page_first     o1489
_journal_page_last     o1489
_journal_paper_category     QO
_journal_coeditor_code     RZ2595
_publ_contact_author_name     'Prof. Fun, Hoong-Kun'
_publ_contact_author_address
;
      X-ray Crystallography Unit
      School of Physics
      Universiti Sains Malaysia
      11800 USM, Penang
      MALAYSIA
;
_publ_contact_author_email     hkfun@usm.my
_publ_contact_author_fax     '604 6579150'
_publ_contact_author_phone     '604 6533652'
_publ_section_title
;
4-Acetyl-3-(<i>p</i>-anisyl)sydnone
;
loop_
    _publ_author_name
    _publ_author_footnote
    _publ_author_address
    'Hoong-Kun Fun'
;
      Thomson Reuters ResearcherID: A-3561-2009.
;
;
      X-ray Crystallography Unit
      School of Physics
      Universiti Sains Malaysia
      11800 USM, Penang
      Malaysia
;
    'Wan-Sin Loh'
;
      Thomson Reuters ResearcherID: C-7581-2009.
;
;
      X-ray Crystallography Unit
      School of Physics
      Universiti Sains Malaysia
      11800 USM, Penang
      Malaysia
;
    'Nithinchandra' ?
;
      Department of Studies in Chemistry
      Mangalore University
      Mangalagangotri, Mangalore 574 199
      India
;
    'Balakrishna Kalluraya' ?
;
      Department of Studies in Chemistry
      Mangalore University
      Mangalagangotri, Mangalore 574 199
      India
;
data_I
_audit_creation_method     SHELXL-97
_chemical_name_systematic
;
4-Acetyl-3-(4-methoxyphenyl)-1,2,3-oxadiazol-3-ium-5-olate
;
_chemical_name_common
;
4-Acetyl-3-(<i>p</i>-anisyl)sydnone
;
_chemical_formula_moiety     'C11 H10 N2 O4'
_chemical_formula_sum     'C11 H10 N2 O4'
_chemical_formula_iupac     'C11 H10 N2 O4'
_chemical_formula_weight     234.21
_chemical_melting_point     ?
_symmetry_cell_setting     triclinic
_symmetry_space_group_name_H-M     'P -1'
_symmetry_space_group_name_Hall     '-P 1'
loop_
    _symmetry_equiv_pos_as_xyz
    'x, y, z'
    '-x, -y, -z'
_cell_length_a     9.6338(8)
_cell_length_b     10.0679(7)
_cell_length_c     22.4108(18)
_cell_angle_alpha     86.938(3)
_cell_angle_beta     78.049(2)
_cell_angle_gamma     89.891(2)
_cell_volume     2123.4(3)
_cell_formula_units_Z     8
_cell_measurement_reflns_used     8454
_cell_measurement_theta_min     3.20
_cell_measurement_theta_max     32.39
_cell_measurement_temperature     100.00(10)
_exptl_crystal_description     'block'
_exptl_crystal_colour     'colourless'
_exptl_crystal_size_max     0.53
_exptl_crystal_size_mid     0.17
_exptl_crystal_size_min     0.08
_exptl_crystal_density_diffrn     1.465
_exptl_crystal_density_meas     ?
_exptl_crystal_density_method     'not measured'
_exptl_crystal_F_000     976
_exptl_absorpt_coefficient_mu     0.114
_exptl_absorpt_correction_type     multi-scan
_exptl_absorpt_process_details     '(<i>SADABS</i>; Bruker, 2009)'
_exptl_absorpt_correction_T_min     0.9419
_exptl_absorpt_correction_T_max     0.9907
_exptl_special_details
;
The crystal was placed in the cold stream of an Oxford Cryosystems Cobra
open-flow nitrogen cryostat (Cosier & Glazer, 1986) operating at 100.0(1) K.
;
_diffrn_ambient_temperature     100.00(10)
_diffrn_radiation_type     MoK\a
_diffrn_radiation_wavelength     0.71073
_diffrn_radiation_source     'fine-focus sealed tube'
_diffrn_radiation_monochromator     graphite
_diffrn_measurement_device_type
;
Bruker SMART APEXII DUO CCD area-detector
;
_diffrn_measurement_method     '\f and \w'
_diffrn_detector_area_resol_mean     ?
_diffrn_reflns_number     36725
_diffrn_reflns_av_R_equivalents     0.0439
_diffrn_reflns_av_sigmaI/netI     0.0420
_diffrn_reflns_theta_min     0.93
_diffrn_reflns_theta_max     27.50
_diffrn_reflns_theta_full     27.50
_diffrn_measured_fraction_theta_max     0.981
_diffrn_measured_fraction_theta_full     0.981
_diffrn_reflns_limit_h_min     -12
_diffrn_reflns_limit_h_max     12
_diffrn_reflns_limit_k_min     -13
_diffrn_reflns_limit_k_max     13
_diffrn_reflns_limit_l_min     -29
_diffrn_reflns_limit_l_max     29
_diffrn_standards_number     0
_diffrn_standards_interval_count     .
_diffrn_standards_interval_time     .
_diffrn_standards_decay_%     ?
_refine_special_details
;
Refinement of <i>F</i>^2^ against ALL reflections. The weighted <i>R</i>-factor
<i>wR</i> and goodness of fit <i>S</i> are based on <i>F</i>^2^, conventional
<i>R</i>-factors <i>R</i> are based on <i>F</i>, with <i>F</i> set to zero for
negative <i>F</i>^2^. The threshold expression of <i>F</i>^2^ >
\s(<i>F</i>^2^) is used only for calculating <i>R</i>-factors(gt) <i>etc</i>.
and is not relevant to the choice of reflections for refinement.
<i>R</i>-factors based on <i>F</i>^2^ are statistically about twice as large
as those based on <i>F</i>, and <i>R</i>- factors based on ALL data will be
even larger.
;
_reflns_number_total     9556
_reflns_number_gt     7589
_reflns_threshold_expression     I>2\s(I)
_refine_ls_structure_factor_coef     Fsqd
_refine_ls_matrix_type     full
_refine_ls_R_factor_all     0.0704
_refine_ls_R_factor_gt     0.0516
_refine_ls_wR_factor_gt     0.1334
_refine_ls_wR_factor_ref     0.1550
_refine_ls_goodness_of_fit_ref     1.036
_refine_ls_restrained_S_all     1.036
_refine_ls_number_reflns     9556
_refine_ls_number_parameters     622
_refine_ls_number_restraints     0
_refine_ls_hydrogen_treatment     constr
_refine_ls_weighting_scheme     calc
_refine_ls_weighting_details
         'calc w=1/[\s^2^(Fo^2^)+(0.0694P)^2^+1.9792P] where P=(Fo^2^+2Fc^2^)/3'
_atom_sites_solution_hydrogens     geom
_atom_sites_solution_primary     direct
_atom_sites_solution_secondary     difmap
_refine_ls_shift/su_max     0.001
_refine_ls_shift/su_mean     0.000
_refine_diff_density_max     0.316
_refine_diff_density_min     -0.292
_refine_ls_extinction_method     none
_refine_ls_extinction_coef     ?
loop_
    _atom_type_symbol
    _atom_type_description
    _atom_type_scat_dispersion_real
    _atom_type_scat_dispersion_imag
    _atom_type_scat_source
    'C' 'C' 0.0033 0.0016
                         'International Tables Vol C Tables 4.2.6.8 and 6.1.1.4'
    'H' 'H' 0.0000 0.0000
                         'International Tables Vol C Tables 4.2.6.8 and 6.1.1.4'
    'N' 'N' 0.0061 0.0033
                         'International Tables Vol C Tables 4.2.6.8 and 6.1.1.4'
    'O' 'O' 0.0106 0.0060
                         'International Tables Vol C Tables 4.2.6.8 and 6.1.1.4'
_computing_data_collection     'APEX2 (Bruker, 2009)'
_computing_cell_refinement     'SAINT (Bruker, 2009)'
_computing_data_reduction     'SAINT (Bruker, 2009)'
_computing_structure_solution     'SHELXTL (Sheldrick, 2008)'
_computing_structure_refinement     'SHELXTL (Sheldrick, 2008)'
_computing_molecular_graphics     'SHELXTL (Sheldrick, 2008)'
_computing_publication_material
;
SHELXTL (Sheldrick, 2008) and PLATON (Spek, 2009)
;
loop_
    _atom_site_type_symbol
    _atom_site_label
    _atom_site_fract_x
    _atom_site_fract_y
    _atom_site_fract_z
    _atom_site_U_iso_or_equiv
    _atom_site_adp_type
    _atom_site_calc_flag
    _atom_site_refinement_flags
    _atom_site_occupancy
    _atom_site_symmetry_multiplicity
    _atom_site_disorder_assembly
    _atom_site_disorder_group
    O O1A 1.0268(2) 0.15731(17) 0.25992(8) 0.0198(4) Uani d . 1 1 . .
    O O2A 0.9645(2) -0.02461(18) 0.21501(8) 0.0235(4) Uani d . 1 1 . .
    O O3A 0.6205(2) -0.01215(17) 0.37893(8) 0.0208(4) Uani d . 1 1 . .
    O O4A 0.6496(2) 0.30248(18) 0.57834(8) 0.0246(4) Uani d . 1 1 . .
    N N1A 0.8745(2) 0.15265(19) 0.34312(9) 0.0150(4) Uani d . 1 1 . .
    N N2A 0.9836(2) 0.2203(2) 0.31319(9) 0.0180(4) Uani d . 1 1 . .
    C C1A 0.9400(3) 0.0439(2) 0.25844(11) 0.0183(5) Uani d . 1 1 . .
    C C2A 0.8392(3) 0.0448(2) 0.31472(11) 0.0162(5) Uani d . 1 1 . .
    C C3A 0.8143(3) 0.1951(2) 0.40338(10) 0.0150(5) Uani d . 1 1 . .
    C C8A 0.7703(3) 0.3254(2) 0.41043(11) 0.0177(5) Uani d . 1 1 . .
    H H8AA 0.7765 0.3847 0.3767 0.021 Uiso calc R 1 1 . .
    C C7A 0.7164(3) 0.3658(2) 0.46930(11) 0.0192(5) Uani d . 1 1 . .
    H H7AA 0.6882 0.4533 0.4752 0.023 Uiso calc R 1 1 . .
    C C6A 0.7047(3) 0.2748(2) 0.51937(11) 0.0191(5) Uani d . 1 1 . .
    C C5A 0.7513(3) 0.1440(2) 0.51073(11) 0.0225(6) Uani d . 1 1 . .
    H H5AA 0.7448 0.0839 0.5442 0.027 Uiso calc R 1 1 . .
    C C4A 0.8069(3) 0.1040(2) 0.45262(11) 0.0200(5) Uani d . 1 1 . .
    H H4AA 0.8387 0.0175 0.4467 0.024 Uiso calc R 1 1 . .
    C C9A 0.7135(3) -0.0400(2) 0.33564(11) 0.0173(5) Uani d . 1 1 . .
    C C10A 0.7041(3) -0.1618(3) 0.30084(12) 0.0247(6) Uani d . 1 1 . .
    H H10A 0.6142 -0.2053 0.3161 0.037 Uiso calc R 1 1 . .
    H H10B 0.7792 -0.2215 0.3059 0.037 Uiso calc R 1 1 . .
    H H10C 0.7129 -0.1366 0.2583 0.037 Uiso calc R 1 1 . .
    C C11A 0.5980(4) 0.4332(3) 0.59009(13) 0.0317(7) Uani d . 1 1 . .
    H H11A 0.5618 0.4392 0.6331 0.048 Uiso calc R 1 1 . .
    H H11B 0.5235 0.4521 0.5684 0.048 Uiso calc R 1 1 . .
    H H11C 0.6739 0.4965 0.5767 0.048 Uiso calc R 1 1 . .
    O O1B 0.5532(2) 0.17633(18) 0.26742(8) 0.0222(4) Uani d . 1 1 . .
    O O2B 0.4936(2) 0.0067(2) 0.21410(8) 0.0271(4) Uani d . 1 1 . .
    O O3B 0.1346(2) -0.00518(17) 0.37277(8) 0.0203(4) Uani d . 1 1 . .
    O O4B 0.1537(2) 0.31158(19) 0.58119(8) 0.0243(4) Uani d . 1 1 . .
    N N1B 0.3873(2) 0.16804(19) 0.34621(9) 0.0153(4) Uani d . 1 1 . .
    N N2B 0.5034(2) 0.2329(2) 0.32200(9) 0.0205(5) Uani d . 1 1 . .
    C C1B 0.4621(3) 0.0700(3) 0.25912(11) 0.0193(5) Uani d . 1 1 . .
    C C2B 0.3522(3) 0.0686(2) 0.31215(10) 0.0164(5) Uani d . 1 1 . .
    C C3B 0.3205(3) 0.2046(2) 0.40707(10) 0.0159(5) Uani d . 1 1 . .
    C C4B 0.4001(3) 0.1923(2) 0.45223(11) 0.0168(5) Uani d . 1 1 . .
    H H4BA 0.4920 0.1594 0.4435 0.020 Uiso calc R 1 1 . .
    C C5B 0.3403(3) 0.2297(2) 0.51025(11) 0.0192(5) Uani d . 1 1 . .
    H H5BA 0.3920 0.2225 0.5410 0.023 Uiso calc R 1 1 . .
    C C6B 0.2025(3) 0.2783(2) 0.52254(11) 0.0178(5) Uani d . 1 1 . .
    C C7B 0.1239(3) 0.2905(2) 0.47659(11) 0.0203(5) Uani d . 1 1 . .
    H H7BA 0.0318 0.3229 0.4852 0.024 Uiso calc R 1 1 . .
    C C8B 0.1845(3) 0.2540(2) 0.41794(11) 0.0185(5) Uani d . 1 1 . .
    H H8BA 0.1342 0.2626 0.3867 0.022 Uiso calc R 1 1 . .
    C C9B 0.2298(3) -0.0198(2) 0.32851(11) 0.0173(5) Uani d . 1 1 . .
    C C10B 0.2272(3) -0.1319(3) 0.28691(13) 0.0286(6) Uani d . 1 1 . .
    H H10D 0.1389 -0.1798 0.2992 0.043 Uiso calc R 1 1 . .
    H H10E 0.3043 -0.1910 0.2894 0.043 Uiso calc R 1 1 . .
    H H10F 0.2366 -0.0964 0.2456 0.043 Uiso calc R 1 1 . .
    C C11B 0.0120(3) 0.3620(3) 0.59641(13) 0.0314(7) Uani d . 1 1 . .
    H H11D -0.0097 0.3826 0.6386 0.047 Uiso calc R 1 1 . .
    H H11E -0.0538 0.2961 0.5894 0.047 Uiso calc R 1 1 . .
    H H11F 0.0047 0.4410 0.5714 0.047 Uiso calc R 1 1 . .
    O O1C 0.8181(2) 0.34109(18) 0.22984(8) 0.0215(4) Uani d . 1 1 . .
    O O2C 0.6999(2) 0.50964(18) 0.28147(8) 0.0248(4) Uani d . 1 1 . .
    O O3C 0.4962(2) 0.50729(17) 0.12143(8) 0.0201(4) Uani d . 1 1 . .
    O O4C 0.7211(2) 0.17885(18) -0.08198(8) 0.0218(4) Uani d . 1 1 . .
    N N1C 0.7281(2) 0.34063(19) 0.15082(9) 0.0150(4) Uani d . 1 1 . .
    N N2C 0.8225(2) 0.2802(2) 0.17627(9) 0.0193(4) Uani d . 1 1 . .
    C C1C 0.7148(3) 0.4441(2) 0.23698(11) 0.0185(5) Uani d . 1 1 . .
    C C2C 0.6572(3) 0.4402(2) 0.18356(11) 0.0165(5) Uani d . 1 1 . .
    C C3C 0.7212(3) 0.2989(2) 0.09044(10) 0.0149(5) Uani d . 1 1 . .
    C C4C 0.8447(3) 0.3067(2) 0.04600(11) 0.0174(5) Uani d . 1 1 . .
    H H4CA 0.9284 0.3392 0.0545 0.021 Uiso calc R 1 1 . .
    C C5C 0.8406(3) 0.2648(2) -0.01181(11) 0.0192(5) Uani d . 1 1 . .
    H H5CA 0.9223 0.2688 -0.0424 0.023 Uiso calc R 1 1 . .
    C C6C 0.7146(3) 0.2170(2) -0.02389(11) 0.0172(5) Uani d . 1 1 . .
    C C7C 0.5916(3) 0.2098(2) 0.02156(11) 0.0189(5) Uani d . 1 1 . .
    H H7CA 0.5074 0.1781 0.0132 0.023 Uiso calc R 1 1 . .
    C C8C 0.5956(3) 0.2503(2) 0.07946(11) 0.0187(5) Uani d . 1 1 . .
    H H8CA 0.5146 0.2448 0.1104 0.022 Uiso calc R 1 1 . .
    C C9C 0.5472(3) 0.5250(2) 0.16617(11) 0.0167(5) Uani d . 1 1 . .
    C C10C 0.4988(3) 0.6369(3) 0.20708(12) 0.0254(6) Uani d . 1 1 . .
    H H10G 0.4172 0.6780 0.1958 0.038 Uiso calc R 1 1 . .
    H H10H 0.5738 0.7015 0.2028 0.038 Uiso calc R 1 1 . .
    H H10I 0.4743 0.6025 0.2487 0.038 Uiso calc R 1 1 . .
    C C11C 0.5948(3) 0.1238(3) -0.09556(12) 0.0279(6) Uani d . 1 1 . .
    H H11G 0.6142 0.0969 -0.1369 0.042 Uiso calc R 1 1 . .
    H H11H 0.5216 0.1896 -0.0906 0.042 Uiso calc R 1 1 . .
    H H11I 0.5640 0.0480 -0.0682 0.042 Uiso calc R 1 1 . .
    O O1D 0.7154(2) 0.66298(18) 0.76043(8) 0.0205(4) Uani d . 1 1 . .
    O O2D 0.8187(2) 0.47850(19) 0.71668(8) 0.0266(4) Uani d . 1 1 . .
    O O3D 1.0010(2) 0.48713(17) 0.88251(8) 0.0202(4) Uani d . 1 1 . .
    O O4D 0.7767(2) 0.80695(17) 1.08041(8) 0.0215(4) Uani d . 1 1 . .
    N N1D 0.7863(2) 0.65663(19) 0.84444(9) 0.0150(4) Uani d . 1 1 . .
    N N2D 0.7072(2) 0.7257(2) 0.81382(9) 0.0187(4) Uani d . 1 1 . .
    C C1D 0.8016(3) 0.5472(2) 0.75995(11) 0.0193(5) Uani d . 1 1 . .
    C C2D 0.8471(3) 0.5475(2) 0.81658(11) 0.0172(5) Uani d . 1 1 . .
    C C3D 0.7877(3) 0.6988(2) 0.90516(10) 0.0152(5) Uani d . 1 1 . .
    C C4D 0.7475(3) 0.6070(2) 0.95461(11) 0.0202(5) Uani d . 1 1 . .
    H H4DA 0.7222 0.5204 0.9486 0.024 Uiso calc R 1 1 . .
    C C5D 0.7463(3) 0.6473(2) 1.01240(11) 0.0213(5) Uani d . 1 1 . .
    H H5DA 0.7212 0.5871 1.0458 0.026 Uiso calc R 1 1 . .
    C C6D 0.7827(3) 0.7790(2) 1.02127(11) 0.0166(5) Uani d . 1 1 . .
    C C7D 0.8199(3) 0.8698(2) 0.97135(11) 0.0177(5) Uani d . 1 1 . .
    H H7DA 0.8423 0.9573 0.9772 0.021 Uiso calc R 1 1 . .
    C C8D 0.8236(3) 0.8285(2) 0.91230(11) 0.0176(5) Uani d . 1 1 . .
    H H8DA 0.8497 0.8877 0.8785 0.021 Uiso calc R 1 1 . .
    C C9D 0.9507(3) 0.4609(2) 0.83869(11) 0.0174(5) Uani d . 1 1 . .
    C C10D 0.9925(3) 0.3386(3) 0.80422(13) 0.0271(6) Uani d . 1 1 . .
    H H10J 1.0641 0.2920 0.8209 0.041 Uiso calc R 1 1 . .
    H H10M 1.0292 0.3636 0.7620 0.041 Uiso calc R 1 1 . .
    H H10K 0.9109 0.2818 0.8077 0.041 Uiso calc R 1 1 . .
    C C11D 0.8095(3) 0.9402(3) 1.09304(12) 0.0275(6) Uani d . 1 1 . .
    H H11M 0.8006 0.9464 1.1363 0.041 Uiso calc R 1 1 . .
    H H11J 0.7449 1.0008 1.0788 0.041 Uiso calc R 1 1 . .
    H H11K 0.9049 0.9626 1.0725 0.041 Uiso calc R 1 1 . .
loop_
    _atom_site_aniso_label
    _atom_site_aniso_U_11
    _atom_site_aniso_U_22
    _atom_site_aniso_U_33
    _atom_site_aniso_U_12
    _atom_site_aniso_U_13
    _atom_site_aniso_U_23
    O1A 0.0245(10) 0.0194(9) 0.0140(8) 0.0008(7) -0.0003(7) -0.0030(7)
    O2A 0.0316(11) 0.0234(9) 0.0149(8) 0.0050(8) -0.0019(8) -0.0060(7)
    O3A 0.0244(10) 0.0190(9) 0.0181(9) -0.0013(7) -0.0022(8) -0.0020(7)
    O4A 0.0376(12) 0.0220(9) 0.0122(8) -0.0036(8) 0.0005(8) -0.0043(7)
    N1A 0.0193(11) 0.0133(9) 0.0122(9) 0.0000(8) -0.0027(8) -0.0003(7)
    N2A 0.0219(11) 0.0196(10) 0.0120(9) 0.0000(8) -0.0024(8) -0.0025(8)
    C1A 0.0221(13) 0.0172(11) 0.0158(12) 0.0025(10) -0.0044(10) -0.0006(9)
    C2A 0.0230(13) 0.0122(10) 0.0136(11) 0.0029(9) -0.0037(10) -0.0033(8)
    C3A 0.0183(12) 0.0136(11) 0.0131(11) -0.0023(9) -0.0030(9) -0.0024(8)
    C8A 0.0235(13) 0.0144(11) 0.0150(11) -0.0015(9) -0.0038(10) 0.0003(9)
    C7A 0.0250(14) 0.0143(11) 0.0181(12) -0.0022(9) -0.0041(10) -0.0019(9)
    C6A 0.0249(14) 0.0200(12) 0.0120(11) -0.0059(10) -0.0028(10) -0.0023(9)
    C5A 0.0354(16) 0.0170(12) 0.0152(12) -0.0043(11) -0.0056(11) 0.0016(9)
    C4A 0.0303(15) 0.0144(11) 0.0158(11) -0.0011(10) -0.0059(10) -0.0017(9)
    C9A 0.0236(13) 0.0149(11) 0.0146(11) 0.0022(10) -0.0067(10) -0.0001(9)
    C10A 0.0328(16) 0.0188(12) 0.0240(13) -0.0026(11) -0.0076(12) -0.0076(10)
    C11A 0.0448(19) 0.0238(14) 0.0227(13) -0.0002(13) 0.0039(13) -0.0090(11)
    O1B 0.0245(10) 0.0272(9) 0.0129(8) -0.0004(8) 0.0016(7) -0.0025(7)
    O2B 0.0320(11) 0.0350(11) 0.0139(9) 0.0091(9) -0.0017(8) -0.0089(8)
    O3B 0.0222(10) 0.0190(8) 0.0195(9) -0.0008(7) -0.0035(8) -0.0019(7)
    O4B 0.0283(11) 0.0299(10) 0.0127(8) -0.0008(8) 0.0020(8) -0.0064(7)
    N1B 0.0203(11) 0.0146(9) 0.0106(9) -0.0015(8) -0.0023(8) -0.0011(7)
    N2B 0.0209(12) 0.0243(11) 0.0139(10) -0.0032(9) 0.0016(9) -0.0008(8)
    C1B 0.0233(14) 0.0218(12) 0.0132(11) 0.0046(10) -0.0044(10) -0.0016(9)
    C2B 0.0234(13) 0.0154(11) 0.0112(10) 0.0028(9) -0.0043(10) -0.0034(8)
    C3B 0.0229(13) 0.0128(10) 0.0112(11) -0.0026(9) -0.0013(10) -0.0022(8)
    C4B 0.0202(13) 0.0146(11) 0.0152(11) -0.0011(9) -0.0028(9) -0.0012(9)
    C5B 0.0279(14) 0.0176(12) 0.0126(11) -0.0036(10) -0.0057(10) 0.0001(9)
    C6B 0.0246(14) 0.0152(11) 0.0120(11) -0.0045(10) 0.0009(10) -0.0048(9)
    C7B 0.0210(13) 0.0184(12) 0.0208(12) 0.0006(10) -0.0021(10) -0.0039(9)
    C8B 0.0246(14) 0.0158(11) 0.0164(11) -0.0015(10) -0.0064(10) -0.0025(9)
    C9B 0.0230(13) 0.0145(11) 0.0157(11) 0.0033(9) -0.0068(10) -0.0015(9)
    C10B 0.0368(17) 0.0208(13) 0.0290(15) -0.0020(12) -0.0065(13) -0.0106(11)
    C11B 0.0322(16) 0.0357(16) 0.0217(13) 0.0002(13) 0.0070(12) -0.0093(11)
    O1C 0.0273(10) 0.0246(9) 0.0131(8) 0.0010(8) -0.0052(7) -0.0017(7)
    O2C 0.0361(12) 0.0242(9) 0.0142(8) -0.0034(8) -0.0041(8) -0.0043(7)
    O3C 0.0232(10) 0.0193(9) 0.0181(9) 0.0028(7) -0.0043(8) -0.0023(7)
    O4C 0.0273(10) 0.0258(9) 0.0121(8) 0.0026(8) -0.0032(7) -0.0042(7)
    N1C 0.0173(11) 0.0132(9) 0.0134(9) -0.0002(8) -0.0001(8) -0.0007(7)
    N2C 0.0231(12) 0.0202(10) 0.0149(10) 0.0016(9) -0.0042(9) -0.0018(8)
    C1C 0.0217(13) 0.0173(11) 0.0149(11) -0.0035(10) -0.0004(10) 0.0004(9)
    C2C 0.0202(13) 0.0146(11) 0.0132(11) -0.0004(9) 0.0005(10) -0.0020(9)
    C3C 0.0211(13) 0.0131(10) 0.0098(10) 0.0030(9) -0.0010(9) -0.0020(8)
    C4C 0.0209(13) 0.0135(11) 0.0171(12) 0.0020(9) -0.0022(10) -0.0004(9)
    C5C 0.0233(13) 0.0170(11) 0.0142(11) 0.0035(10) 0.0035(10) -0.0010(9)
    C6C 0.0243(13) 0.0129(11) 0.0131(11) 0.0041(9) -0.0014(10) -0.0002(8)
    C7C 0.0222(13) 0.0180(12) 0.0160(11) 0.0019(10) -0.0023(10) -0.0019(9)
    C8C 0.0197(13) 0.0181(12) 0.0163(12) 0.0012(9) 0.0011(10) -0.0018(9)
    C9C 0.0176(12) 0.0134(11) 0.0159(11) -0.0008(9) 0.0036(10) 0.0007(9)
    C10C 0.0324(16) 0.0219(13) 0.0210(13) 0.0061(11) -0.0022(12) -0.0072(10)
    C11C 0.0368(17) 0.0314(14) 0.0172(12) 0.0004(12) -0.0088(12) -0.0038(11)
    O1D 0.0256(10) 0.0235(9) 0.0125(8) 0.0018(8) -0.0037(7) -0.0028(7)
    O2D 0.0313(11) 0.0303(10) 0.0173(9) -0.0020(9) -0.0011(8) -0.0096(8)
    O3D 0.0230(10) 0.0174(8) 0.0203(9) 0.0024(7) -0.0042(8) -0.0027(7)
    O4D 0.0321(11) 0.0193(9) 0.0132(8) 0.0038(8) -0.0039(8) -0.0038(7)
    N1D 0.0158(10) 0.0147(9) 0.0127(9) 0.0005(8) 0.0009(8) -0.0015(7)
    N2D 0.0232(12) 0.0193(10) 0.0122(9) 0.0027(9) -0.0005(8) -0.0017(8)
    C1D 0.0195(13) 0.0204(12) 0.0160(11) -0.0013(10) 0.0015(10) -0.0033(9)
    C2D 0.0196(13) 0.0163(11) 0.0138(11) -0.0004(9) 0.0019(10) -0.0045(9)
    C3D 0.0186(12) 0.0144(11) 0.0116(11) 0.0036(9) -0.0002(9) -0.0031(8)
    C4D 0.0271(14) 0.0130(11) 0.0184(12) 0.0010(10) 0.0007(10) -0.0025(9)
    C5D 0.0314(15) 0.0163(11) 0.0128(11) 0.0041(10) 0.0024(10) 0.0024(9)
    C6D 0.0183(13) 0.0182(11) 0.0125(11) 0.0051(9) -0.0007(9) -0.0029(9)
    C7D 0.0208(13) 0.0134(11) 0.0184(12) 0.0027(9) -0.0023(10) -0.0040(9)
    C8D 0.0219(13) 0.0155(11) 0.0137(11) 0.0040(9) -0.0002(9) -0.0002(9)
    C9D 0.0176(12) 0.0152(11) 0.0173(12) -0.0010(9) 0.0017(10) -0.0028(9)
    C10D 0.0309(16) 0.0214(13) 0.0281(14) 0.0056(11) -0.0022(12) -0.0105(11)
    C11D 0.0400(17) 0.0229(13) 0.0208(13) 0.0026(12) -0.0079(12) -0.0062(10)
_geom_special_details
;
All e.s.d.'s (except the e.s.d. in the dihedral angle between two l.s. planes)
are estimated using the full covariance matrix. The cell e.s.d.'s are taken
into account individually in the estimation of e.s.d.'s in distances, angles
and torsion angles; correlations between e.s.d.'s in cell parameters are only
used when they are defined by crystal symmetry. An approximate (isotropic)
treatment of cell e.s.d.'s is used for estimating e.s.d.'s involving l.s.
planes.
;
loop_
    _geom_bond_atom_site_label_1
    _geom_bond_atom_site_label_2
    _geom_bond_site_symmetry_2
    _geom_bond_distance
    _geom_bond_publ_flag
    O1A N2A . 1.369(3) ?
    O1A C1A . 1.422(3) ?
    O2A C1A . 1.206(3) ?
    O3A C9A . 1.221(3) ?
    O4A C6A . 1.362(3) ?
    O4A C11A . 1.424(3) ?
    N1A N2A . 1.297(3) ?
    N1A C2A . 1.365(3) ?
    N1A C3A . 1.442(3) ?
    C1A C2A . 1.424(3) ?
    C2A C9A . 1.463(4) ?
    C3A C8A . 1.385(3) ?
    C3A C4A . 1.387(3) ?
    C8A C7A . 1.396(3) ?
    C8A H8AA . 0.9300 ?
    C7A C6A . 1.396(3) ?
    C7A H7AA . 0.9300 ?
    C6A C5A . 1.401(4) ?
    C5A C4A . 1.382(3) ?
    C5A H5AA . 0.9300 ?
    C4A H4AA . 0.9300 ?
    C9A C10A . 1.501(3) ?
    C10A H10A . 0.9600 ?
    C10A H10B . 0.9600 ?
    C10A H10C . 0.9600 ?
    C11A H11A . 0.9600 ?
    C11A H11B . 0.9600 ?
    C11A H11C . 0.9600 ?
    O1B N2B . 1.372(3) ?
    O1B C1B . 1.430(3) ?
    O2B C1B . 1.207(3) ?
    O3B C9B . 1.219(3) ?
    O4B C6B . 1.361(3) ?
    O4B C11B . 1.436(4) ?
    N1B N2B . 1.298(3) ?
    N1B C2B . 1.375(3) ?
    N1B C3B . 1.449(3) ?
    C1B C2B . 1.418(4) ?
    C2B C9B . 1.451(4) ?
    C3B C8B . 1.379(4) ?
    C3B C4B . 1.391(3) ?
    C4B C5B . 1.381(3) ?
    C4B H4BA . 0.9300 ?
    C5B C6B . 1.392(4) ?
    C5B H5BA . 0.9300 ?
    C6B C7B . 1.399(4) ?
    C7B C8B . 1.392(3) ?
    C7B H7BA . 0.9300 ?
    C8B H8BA . 0.9300 ?
    C9B C10B . 1.505(3) ?
    C10B H10D . 0.9600 ?
    C10B H10E . 0.9600 ?
    C10B H10F . 0.9600 ?
    C11B H11D . 0.9600 ?
    C11B H11E . 0.9600 ?
    C11B H11F . 0.9600 ?
    O1C N2C . 1.370(3) ?
    O1C C1C . 1.428(3) ?
    O2C C1C . 1.208(3) ?
    O3C C9C . 1.226(3) ?
    O4C C6C . 1.366(3) ?
    O4C C11C . 1.433(4) ?
    N1C N2C . 1.303(3) ?
    N1C C2C . 1.370(3) ?
    N1C C3C . 1.452(3) ?
    C1C C2C . 1.422(3) ?
    C2C C9C . 1.461(3) ?
    C3C C8C . 1.379(4) ?
    C3C C4C . 1.384(3) ?
    C4C C5C . 1.392(3) ?
    C4C H4CA . 0.9300 ?
    C5C C6C . 1.390(4) ?
    C5C H5CA . 0.9300 ?
    C6C C7C . 1.392(4) ?
    C7C C8C . 1.389(3) ?
    C7C H7CA . 0.9300 ?
    C8C H8CA . 0.9300 ?
    C9C C10C . 1.503(3) ?
    C10C H10G . 0.9600 ?
    C10C H10H . 0.9600 ?
    C10C H10I . 0.9600 ?
    C11C H11G . 0.9600 ?
    C11C H11H . 0.9600 ?
    C11C H11I . 0.9600 ?
    O1D N2D . 1.370(3) ?
    O1D C1D . 1.429(3) ?
    O2D C1D . 1.205(3) ?
    O3D C9D . 1.222(3) ?
    O4D C6D . 1.359(3) ?
    O4D C11D . 1.435(3) ?
    N1D N2D . 1.303(3) ?
    N1D C2D . 1.364(3) ?
    N1D C3D . 1.450(3) ?
    C1D C2D . 1.426(3) ?
    C2D C9D . 1.469(4) ?
    C3D C8D . 1.378(3) ?
    C3D C4D . 1.395(3) ?
    C4D C5D . 1.376(3) ?
    C4D H4DA . 0.9300 ?
    C5D C6D . 1.406(3) ?
    C5D H5DA . 0.9300 ?
    C6D C7D . 1.394(3) ?
    C7D C8D . 1.402(3) ?
    C7D H7DA . 0.9300 ?
    C8D H8DA . 0.9300 ?
    C9D C10D . 1.498(3) ?
    C10D H10J . 0.9600 ?
    C10D H10M . 0.9600 ?
    C10D H10K . 0.9600 ?
    C11D H11M . 0.9600 ?
    C11D H11J . 0.9600 ?
    C11D H11K . 0.9600 ?
loop_
    _geom_angle_atom_site_label_1
    _geom_angle_atom_site_label_2
    _geom_angle_atom_site_label_3
    _geom_angle_site_symmetry_1
    _geom_angle_site_symmetry_3
    _geom_angle
    _geom_angle_publ_flag
    N2A O1A C1A . . 110.86(18) ?
    C6A O4A C11A . . 117.9(2) ?
    N2A N1A C2A . . 115.0(2) ?
    N2A N1A C3A . . 115.87(19) ?
    C2A N1A C3A . . 128.9(2) ?
    N1A N2A O1A . . 105.26(18) ?
    O2A C1A O1A . . 119.8(2) ?
    O2A C1A C2A . . 136.7(3) ?
    O1A C1A C2A . . 103.54(19) ?
    N1A C2A C1A . . 105.3(2) ?
    N1A C2A C9A . . 125.9(2) ?
    C1A C2A C9A . . 128.4(2) ?
    C8A C3A C4A . . 122.3(2) ?
    C8A C3A N1A . . 119.3(2) ?
    C4A C3A N1A . . 118.3(2) ?
    C3A C8A C7A . . 118.5(2) ?
    C3A C8A H8AA . . 120.7 ?
    C7A C8A H8AA . . 120.7 ?
    C8A C7A C6A . . 120.1(2) ?
    C8A C7A H7AA . . 120.0 ?
    C6A C7A H7AA . . 120.0 ?
    O4A C6A C7A . . 124.8(2) ?
    O4A C6A C5A . . 115.2(2) ?
    C7A C6A C5A . . 120.0(2) ?
    C4A C5A C6A . . 120.2(2) ?
    C4A C5A H5AA . . 119.9 ?
    C6A C5A H5AA . . 119.9 ?
    C5A C4A C3A . . 118.9(2) ?
    C5A C4A H4AA . . 120.6 ?
    C3A C4A H4AA . . 120.6 ?
    O3A C9A C2A . . 121.5(2) ?
    O3A C9A C10A . . 121.8(2) ?
    C2A C9A C10A . . 116.7(2) ?
    C9A C10A H10A . . 109.5 ?
    C9A C10A H10B . . 109.5 ?
    H10A C10A H10B . . 109.5 ?
    C9A C10A H10C . . 109.5 ?
    H10A C10A H10C . . 109.5 ?
    H10B C10A H10C . . 109.5 ?
    O4A C11A H11A . . 109.5 ?
    O4A C11A H11B . . 109.5 ?
    H11A C11A H11B . . 109.5 ?
    O4A C11A H11C . . 109.5 ?
    H11A C11A H11C . . 109.5 ?
    H11B C11A H11C . . 109.5 ?
    N2B O1B C1B . . 110.80(18) ?
    C6B O4B C11B . . 117.3(2) ?
    N2B N1B C2B . . 115.1(2) ?
    N2B N1B C3B . . 115.0(2) ?
    C2B N1B C3B . . 129.7(2) ?
    N1B N2B O1B . . 105.10(19) ?
    O2B C1B C2B . . 137.1(3) ?
    O2B C1B O1B . . 119.1(2) ?
    C2B C1B O1B . . 103.8(2) ?
    N1B C2B C1B . . 105.2(2) ?
    N1B C2B C9B . . 126.6(2) ?
    C1B C2B C9B . . 128.1(2) ?
    C8B C3B C4B . . 122.5(2) ?
    C8B C3B N1B . . 119.9(2) ?
    C4B C3B N1B . . 117.6(2) ?
    C5B C4B C3B . . 118.8(2) ?
    C5B C4B H4BA . . 120.6 ?
    C3B C4B H4BA . . 120.6 ?
    C4B C5B C6B . . 119.8(2) ?
    C4B C5B H5BA . . 120.1 ?
    C6B C5B H5BA . . 120.1 ?
    O4B C6B C5B . . 115.0(2) ?
    O4B C6B C7B . . 124.3(2) ?
    C5B C6B C7B . . 120.8(2) ?
    C8B C7B C6B . . 119.5(2) ?
    C8B C7B H7BA . . 120.2 ?
    C6B C7B H7BA . . 120.2 ?
    C3B C8B C7B . . 118.6(2) ?
    C3B C8B H8BA . . 120.7 ?
    C7B C8B H8BA . . 120.7 ?
    O3B C9B C2B . . 122.8(2) ?
    O3B C9B C10B . . 121.6(2) ?
    C2B C9B C10B . . 115.6(2) ?
    C9B C10B H10D . . 109.5 ?
    C9B C10B H10E . . 109.5 ?
    H10D C10B H10E . . 109.5 ?
    C9B C10B H10F . . 109.5 ?
    H10D C10B H10F . . 109.5 ?
    H10E C10B H10F . . 109.5 ?
    O4B C11B H11D . . 109.5 ?
    O4B C11B H11E . . 109.5 ?
    H11D C11B H11E . . 109.5 ?
    O4B C11B H11F . . 109.5 ?
    H11D C11B H11F . . 109.5 ?
    H11E C11B H11F . . 109.5 ?
    N2C O1C C1C . . 110.72(18) ?
    C6C O4C C11C . . 117.4(2) ?
    N2C N1C C2C . . 114.7(2) ?
    N2C N1C C3C . . 115.31(19) ?
    C2C N1C C3C . . 129.8(2) ?
    N1C N2C O1C . . 105.44(19) ?
    O2C C1C C2C . . 137.3(3) ?
    O2C C1C O1C . . 119.0(2) ?
    C2C C1C O1C . . 103.7(2) ?
    N1C C2C C1C . . 105.5(2) ?
    N1C C2C C9C . . 126.7(2) ?
    C1C C2C C9C . . 127.8(2) ?
    C8C C3C C4C . . 122.3(2) ?
    C8C C3C N1C . . 120.1(2) ?
    C4C C3C N1C . . 117.6(2) ?
    C3C C4C C5C . . 118.4(2) ?
    C3C C4C H4CA . . 120.8 ?
    C5C C4C H4CA . . 120.8 ?
    C6C C5C C4C . . 120.1(2) ?
    C6C C5C H5CA . . 119.9 ?
    C4C C5C H5CA . . 119.9 ?
    O4C C6C C5C . . 115.7(2) ?
    O4C C6C C7C . . 123.7(2) ?
    C5C C6C C7C . . 120.6(2) ?
    C8C C7C C6C . . 119.5(2) ?
    C8C C7C H7CA . . 120.2 ?
    C6C C7C H7CA . . 120.2 ?
    C3C C8C C7C . . 119.1(2) ?
    C3C C8C H8CA . . 120.4 ?
    C7C C8C H8CA . . 120.4 ?
    O3C C9C C2C . . 123.0(2) ?
    O3C C9C C10C . . 121.3(2) ?
    C2C C9C C10C . . 115.7(2) ?
    C9C C10C H10G . . 109.5 ?
    C9C C10C H10H . . 109.5 ?
    H10G C10C H10H . . 109.5 ?
    C9C C10C H10I . . 109.5 ?
    H10G C10C H10I . . 109.5 ?
    H10H C10C H10I . . 109.5 ?
    O4C C11C H11G . . 109.5 ?
    O4C C11C H11H . . 109.5 ?
    H11G C11C H11H . . 109.5 ?
    O4C C11C H11I . . 109.5 ?
    H11G C11C H11I . . 109.5 ?
    H11H C11C H11I . . 109.5 ?
    N2D O1D C1D . . 110.37(18) ?
    C6D O4D C11D . . 118.05(19) ?
    N2D N1D C2D . . 114.9(2) ?
    N2D N1D C3D . . 116.12(19) ?
    C2D N1D C3D . . 128.8(2) ?
    N1D N2D O1D . . 105.58(18) ?
    O2D C1D C2D . . 136.8(3) ?
    O2D C1D O1D . . 119.4(2) ?
    C2D C1D O1D . . 103.76(19) ?
    N1D C2D C1D . . 105.4(2) ?
    N1D C2D C9D . . 125.4(2) ?
    C1D C2D C9D . . 128.8(2) ?
    C8D C3D C4D . . 122.4(2) ?
    C8D C3D N1D . . 119.2(2) ?
    C4D C3D N1D . . 118.4(2) ?
    C5D C4D C3D . . 118.6(2) ?
    C5D C4D H4DA . . 120.7 ?
    C3D C4D H4DA . . 120.7 ?
    C4D C5D C6D . . 120.5(2) ?
    C4D C5D H5DA . . 119.8 ?
    C6D C5D H5DA . . 119.8 ?
    O4D C6D C7D . . 125.0(2) ?
    O4D C6D C5D . . 115.0(2) ?
    C7D C6D C5D . . 120.0(2) ?
    C6D C7D C8D . . 119.7(2) ?
    C6D C7D H7DA . . 120.2 ?
    C8D C7D H7DA . . 120.2 ?
    C3D C8D C7D . . 118.9(2) ?
    C3D C8D H8DA . . 120.6 ?
    C7D C8D H8DA . . 120.6 ?
    O3D C9D C2D . . 122.1(2) ?
    O3D C9D C10D . . 121.7(2) ?
    C2D C9D C10D . . 116.3(2) ?
    C9D C10D H10J . . 109.5 ?
    C9D C10D H10M . . 109.5 ?
    H10J C10D H10M . . 109.5 ?
    C9D C10D H10K . . 109.5 ?
    H10J C10D H10K . . 109.5 ?
    H10M C10D H10K . . 109.5 ?
    O4D C11D H11M . . 109.5 ?
    O4D C11D H11J . . 109.5 ?
    H11M C11D H11J . . 109.5 ?
    O4D C11D H11K . . 109.5 ?
    H11M C11D H11K . . 109.5 ?
    H11J C11D H11K . . 109.5 ?
loop_
    _geom_torsion_atom_site_label_1
    _geom_torsion_atom_site_label_2
    _geom_torsion_atom_site_label_3
    _geom_torsion_atom_site_label_4
    _geom_torsion_site_symmetry_1
    _geom_torsion_site_symmetry_2
    _geom_torsion_site_symmetry_3
    _geom_torsion_site_symmetry_4
    _geom_torsion
    _geom_torsion_publ_flag
    C2A N1A N2A O1A . . . . 0.9(3) ?
    C3A N1A N2A O1A . . . . 176.26(19) ?
    C1A O1A N2A N1A . . . . -1.2(2) ?
    N2A O1A C1A O2A . . . . -179.0(2) ?
    N2A O1A C1A C2A . . . . 1.0(3) ?
    N2A N1A C2A C1A . . . . -0.3(3) ?
    C3A N1A C2A C1A . . . . -174.9(2) ?
    N2A N1A C2A C9A . . . . -173.7(2) ?
    C3A N1A C2A C9A . . . . 11.7(4) ?
    O2A C1A C2A N1A . . . . 179.5(3) ?
    O1A C1A C2A N1A . . . . -0.4(2) ?
    O2A C1A C2A C9A . . . . -7.3(5) ?
    O1A C1A C2A C9A . . . . 172.7(2) ?
    N2A N1A C3A C8A . . . . 56.4(3) ?
    C2A N1A C3A C8A . . . . -129.0(3) ?
    N2A N1A C3A C4A . . . . -121.6(3) ?
    C2A N1A C3A C4A . . . . 53.0(4) ?
    C4A C3A C8A C7A . . . . -0.1(4) ?
    N1A C3A C8A C7A . . . . -178.0(2) ?
    C3A C8A C7A C6A . . . . -1.5(4) ?
    C11A O4A C6A C7A . . . . 0.9(4) ?
    C11A O4A C6A C5A . . . . -179.0(3) ?
    C8A C7A C6A O4A . . . . -177.8(2) ?
    C8A C7A C6A C5A . . . . 2.0(4) ?
    O4A C6A C5A C4A . . . . 178.9(2) ?
    C7A C6A C5A C4A . . . . -1.0(4) ?
    C6A C5A C4A C3A . . . . -0.6(4) ?
    C8A C3A C4A C5A . . . . 1.1(4) ?
    N1A C3A C4A C5A . . . . 179.1(2) ?
    N1A C2A C9A O3A . . . . 7.0(4) ?
    C1A C2A C9A O3A . . . . -164.9(2) ?
    N1A C2A C9A C10A . . . . -173.7(2) ?
    C1A C2A C9A C10A . . . . 14.5(4) ?
    C2B N1B N2B O1B . . . . 0.2(3) ?
    C3B N1B N2B O1B . . . . 175.62(19) ?
    C1B O1B N2B N1B . . . . -0.9(3) ?
    N2B O1B C1B O2B . . . . -177.6(2) ?
    N2B O1B C1B C2B . . . . 1.2(3) ?
    N2B N1B C2B C1B . . . . 0.5(3) ?
    C3B N1B C2B C1B . . . . -174.0(2) ?
    N2B N1B C2B C9B . . . . 179.3(2) ?
    C3B N1B C2B C9B . . . . 4.7(4) ?
    O2B C1B C2B N1B . . . . 177.4(3) ?
    O1B C1B C2B N1B . . . . -1.0(2) ?
    O2B C1B C2B C9B . . . . -1.3(5) ?
    O1B C1B C2B C9B . . . . -179.7(2) ?
    N2B N1B C3B C8B . . . . 119.8(3) ?
    C2B N1B C3B C8B . . . . -65.6(3) ?
    N2B N1B C3B C4B . . . . -58.0(3) ?
    C2B N1B C3B C4B . . . . 116.6(3) ?
    C8B C3B C4B C5B . . . . 0.6(4) ?
    N1B C3B C4B C5B . . . . 178.3(2) ?
    C3B C4B C5B C6B . . . . 0.2(4) ?
    C11B O4B C6B C5B . . . . -179.9(2) ?
    C11B O4B C6B C7B . . . . 0.2(4) ?
    C4B C5B C6B O4B . . . . 179.7(2) ?
    C4B C5B C6B C7B . . . . -0.4(4) ?
    O4B C6B C7B C8B . . . . 179.7(2) ?
    C5B C6B C7B C8B . . . . -0.1(4) ?
    C4B C3B C8B C7B . . . . -1.2(4) ?
    N1B C3B C8B C7B . . . . -178.9(2) ?
    C6B C7B C8B C3B . . . . 0.9(4) ?
    N1B C2B C9B O3B . . . . 8.2(4) ?
    C1B C2B C9B O3B . . . . -173.4(2) ?
    N1B C2B C9B C10B . . . . -172.0(2) ?
    C1B C2B C9B C10B . . . . 6.4(4) ?
    C2C N1C N2C O1C . . . . -0.2(3) ?
    C3C N1C N2C O1C . . . . 175.58(19) ?
    C1C O1C N2C N1C . . . . 0.0(3) ?
    N2C O1C C1C O2C . . . . -178.4(2) ?
    N2C O1C C1C C2C . . . . 0.2(3) ?
    N2C N1C C2C C1C . . . . 0.4(3) ?
    C3C N1C C2C C1C . . . . -174.7(2) ?
    N2C N1C C2C C9C . . . . 179.5(2) ?
    C3C N1C C2C C9C . . . . 4.4(4) ?
    O2C C1C C2C N1C . . . . 177.9(3) ?
    O1C C1C C2C N1C . . . . -0.3(3) ?
    O2C C1C C2C C9C . . . . -1.2(5) ?
    O1C C1C C2C C9C . . . . -179.4(2) ?
    N2C N1C C3C C8C . . . . 122.4(2) ?
    C2C N1C C3C C8C . . . . -62.5(3) ?
    N2C N1C C3C C4C . . . . -55.9(3) ?
    C2C N1C C3C C4C . . . . 119.1(3) ?
    C8C C3C C4C C5C . . . . 0.5(4) ?
    N1C C3C C4C C5C . . . . 178.8(2) ?
    C3C C4C C5C C6C . . . . 0.2(3) ?
    C11C O4C C6C C5C . . . . 177.5(2) ?
    C11C O4C C6C C7C . . . . -2.5(3) ?
    C4C C5C C6C O4C . . . . 179.7(2) ?
    C4C C5C C6C C7C . . . . -0.3(4) ?
    O4C C6C C7C C8C . . . . 179.7(2) ?
    C5C C6C C7C C8C . . . . -0.3(4) ?
    C4C C3C C8C C7C . . . . -1.1(4) ?
    N1C C3C C8C C7C . . . . -179.4(2) ?
    C6C C7C C8C C3C . . . . 1.0(4) ?
    N1C C2C C9C O3C . . . . 7.1(4) ?
    C1C C2C C9C O3C . . . . -174.0(2) ?
    N1C C2C C9C C10C . . . . -173.2(2) ?
    C1C C2C C9C C10C . . . . 5.7(4) ?
    C2D N1D N2D O1D . . . . -1.4(3) ?
    C3D N1D N2D O1D . . . . -176.18(19) ?
    C1D O1D N2D N1D . . . . 1.7(3) ?
    N2D O1D C1D O2D . . . . 178.9(2) ?
    N2D O1D C1D C2D . . . . -1.4(3) ?
    N2D N1D C2D C1D . . . . 0.6(3) ?
    C3D N1D C2D C1D . . . . 174.5(2) ?
    N2D N1D C2D C9D . . . . 174.0(2) ?
    C3D N1D C2D C9D . . . . -12.1(4) ?
    O2D C1D C2D N1D . . . . -179.8(3) ?
    O1D C1D C2D N1D . . . . 0.5(3) ?
    O2D C1D C2D C9D . . . . 7.1(5) ?
    O1D C1D C2D C9D . . . . -172.6(2) ?
    N2D N1D C3D C8D . . . . -55.2(3) ?
    C2D N1D C3D C8D . . . . 130.9(3) ?
    N2D N1D C3D C4D . . . . 122.5(3) ?
    C2D N1D C3D C4D . . . . -51.4(4) ?
    C8D C3D C4D C5D . . . . -1.2(4) ?
    N1D C3D C4D C5D . . . . -178.8(2) ?
    C3D C4D C5D C6D . . . . 1.0(4) ?
    C11D O4D C6D C7D . . . . 0.7(4) ?
    C11D O4D C6D C5D . . . . -178.7(2) ?
    C4D C5D C6D O4D . . . . 179.6(2) ?
    C4D C5D C6D C7D . . . . 0.2(4) ?
    O4D C6D C7D C8D . . . . 179.4(2) ?
    C5D C6D C7D C8D . . . . -1.2(4) ?
    C4D C3D C8D C7D . . . . 0.2(4) ?
    N1D C3D C8D C7D . . . . 177.8(2) ?
    C6D C7D C8D C3D . . . . 1.0(4) ?
    N1D C2D C9D O3D . . . . -6.4(4) ?
    C1D C2D C9D O3D . . . . 165.4(3) ?
    N1D C2D C9D C10D . . . . 174.0(2) ?
    C1D C2D C9D C10D . . . . -14.2(4) ?
loop_
    _geom_hbond_atom_site_label_D
    _geom_hbond_atom_site_label_H
    _geom_hbond_atom_site_label_A
    _geom_hbond_site_symmetry_A
    _geom_hbond_distance_DH
    _geom_hbond_distance_HA
    _geom_hbond_distance_DA
    _geom_hbond_angle_DHA
    _geom_hbond_publ_flag
    C5A H5AA O3B 2_656 0.93 2.49 3.282(3) 144 yes
    C4B H4BA O3A . 0.93 2.48 3.217(3) 137 yes
    C8B H8BA N2A 1_455 0.93 2.47 3.369(4) 164 yes
    C4C H4CA O3D 2_766 0.93 2.49 3.231(3) 137 yes
    C11B H11D O2D 1_455 0.96 2.39 3.220(4) 144 yes
    C11C H11G O2B 2_655 0.96 2.47 3.289(4) 143 yes
    C8C H8CA N2D 2_666 0.93 2.47 3.386(4) 169 yes
    C5D H5DA O3C 1_556 0.93 2.56 3.311(3) 138 yes
