# Supplementary material for: 4-Acetyl-3-(p-anis­yl)sydnone
Source: Acta Crystallogr Sect E Struct Rep Online. 2011 May 25;67(Pt 6):o1489. doi: 10.1107/S1600536811018484 (PMC3120361; doi:10.1107/S1600536811018484)
Supplement: Supplementary file 2 [file e-67-o1489-Isup2.hkl]

# 
# h,k,l, Fc-squared, Fo-squared, sigma(Fo-squared) and status flag 
# 
data_I
_shelx_title ' bk74am in P-1  (100K)' 
_shelx_refln_list_code          4 
_shelx_F_calc_maximum      283.97 
_exptl_crystal_F_000       976.00 
_reflns_d_resolution_high  0.7697 
 
loop_ 
 _symmetry_equiv_pos_as_xyz 
 'x, y, z' 
 '-x, -y, -z' 
 
_cell_length_a     9.6338 
_cell_length_b    10.0679 
_cell_length_c    22.4108 
_cell_angle_alpha  86.938 
_cell_angle_beta   78.049 
_cell_angle_gamma  89.891 
 
_shelx_F_squared_multiplier     1.000 
 
loop_ 
 _refln_index_h 
 _refln_index_k 
 _refln_index_l 
 _refln_F_squared_calc 
 _refln_F_squared_meas 
 _refln_F_squared_sigma 
 _refln_observed_status 
   1   0   0       17.66       -4.06      2.03 o 
   2   0   0    23750.81    22423.35    575.22 o 
   3   0   0     2512.77     2140.53     48.53 o 
   4   0   0     7157.34     6720.22    191.23 o 
   5   0   0     1485.13     1368.04     27.52 o 
   6   0   0     2907.76     3056.20     56.31 o 
   7   0   0      550.29      518.38     14.80 o 
   8   0   0       14.40        7.58      5.46 o 
   9   0   0      938.46      994.21     24.77 o 
  10   0   0      443.10      476.73     23.11 o 
  11   0   0       29.56       18.31     11.97 o 
  12   0   0       53.21       31.36     19.98 o 
 -12   1   0      161.43      185.57     24.50 o 
 -11   1   0        3.41       26.81     13.07 o 
 -10   1   0       47.68       39.18      8.51 o 
  -9   1   0       10.14        9.35      5.65 o 
  -8   1   0      291.28      313.08     12.76 o 
  -7   1   0       68.26       76.46      7.09 o 
  -6   1   0       67.01       71.99      6.52 o 
  -4   1   0     1719.23     1794.03     31.53 o 
  -3   1   0     2508.50     1947.89     60.25 o 
  -2   1   0     1109.11     1058.13     19.51 o 
  -1   1   0       87.57       48.63      3.26 o 
   0   1   0        4.42       -4.27      2.15 o 
   1   1   0       38.54       -5.33      3.51 o 
   2   1   0       18.89       12.00      2.44 o 
   4   1   0     1905.70     1890.23     44.38 o 
   5   1   0      586.61      533.73     68.81 o 
   6   1   0     1554.80     1539.48     34.92 o 
   7   1   0      288.99      284.85     10.53 o 
   8   1   0      506.16      516.75     15.40 o 
   9   1   0       39.92       18.55      5.34 o 
  10   1   0      298.27      317.37     26.33 o 
  11   1   0      235.30      361.56     38.95 o 
 -12   2   0        5.17       24.38     14.68 o 
 -11   2   0       14.86        5.25      7.84 o 
 -10   2   0      566.99      542.16     21.26 o 
  -9   2   0       22.59       13.21      6.91 o 
  -8   2   0      131.80      179.43     12.98 o 
  -7   2   0      106.18       55.01      9.80 o 
  -6   2   0      890.61      795.00     25.97 o 
  -5   2   0     1646.49     1575.89     35.59 o 
  -4   2   0      751.58      852.87     16.02 o 
  -2   2   0     2445.40     2574.35     48.44 o 
  -1   2   0      114.57       87.12      7.01 o 
   0   2   0     6560.13     6297.34    102.08 o 
   1   2   0       61.68       51.43      8.59 o 
   2   2   0    17670.71    17992.93    370.66 o 
   3   2   0      208.97      210.37     22.94 o 
   4   2   0      438.98      529.97     11.95 o 
   5   2   0       73.56       38.55      3.34 o 
   6   2   0      116.79      140.76      6.28 o 
   7   2   0      943.55      982.40     25.04 o 
   8   2   0       60.79       23.48      8.21 o 
   9   2   0       31.54      -17.36     11.30 o 
 -11   3   0        0.62       12.29      8.33 o 
 -10   3   0      449.94      489.01     21.18 o 
  -9   3   0        6.28        3.04      6.35 o 
  -8   3   0      841.14      799.27     20.84 o 
  -7   3   0       24.17       22.07      4.37 o 
  -6   3   0      157.22      182.17      6.80 o 
  -5   3   0      137.57      104.63      4.90 o 
  -4   3   0       58.69       18.38      5.86 o 
  -3   3   0       52.29       44.77      3.71 o 
  -1   3   0     1983.64     1945.02     33.88 o 
   0   3   0        1.49       -4.73      2.37 o 
   1   3   0     4501.19     4347.23    155.15 o 
   2   3   0      662.60      610.32     48.05 o 
   3   3   0      543.65      556.23     19.40 o 
   4   3   0       19.54        7.49      1.99 o 
   5   3   0      301.66      325.07     11.06 o 
   6   3   0      121.86      134.98      9.44 o 
   7   3   0      181.58      213.75      9.30 o 
   8   3   0        4.12      -10.99      7.25 o 
   9   3   0      198.23      231.44     17.18 o 
 -11   4   0        9.98        9.34      6.46 o 
 -10   4   0      104.89       84.21      8.76 o 
  -9   4   0       46.05       60.39      7.42 o 
  -8   4   0       37.22       31.19      4.99 o 
  -7   4   0       44.42       28.69      4.65 o 
  -6   4   0      140.76      143.72     10.03 o 
  -5   4   0      127.19      110.71      8.61 o 
  -4   4   0       27.41       35.35      5.60 o 
  -3   4   0       75.77       70.69      8.51 o 
  -2   4   0      173.81      170.42      7.17 o 
  -1   4   0      241.90      211.98     11.92 o 
   0   4   0     6702.10     7043.17     83.04 o 
   1   4   0       48.19       35.84      3.52 o 
   2   4   0     1491.37     1674.61     38.92 o 
   3   4   0      502.83      443.64     26.23 o 
   4   4   0      486.84      565.40     12.73 o 
   5   4   0      545.32      564.10     20.91 o 
   6   4   0     2647.02     2409.59    324.73 o 
   8   4   0       34.37       33.59      7.09 o 
   9   4   0       90.09       81.24     13.27 o 
  10   4   0       32.71       38.33      9.08 o 
 -11   5   0       50.78       80.92      9.73 o 
 -10   5   0       27.85        6.58      5.46 o 
  -9   5   0       32.46       15.14      5.04 o 
  -8   5   0       26.08       22.47      5.87 o 
  -7   5   0      116.73       75.75     14.04 o 
  -6   5   0     1298.57     1343.65     26.58 o 
  -5   5   0       22.05        7.60      5.90 o 
  -4   5   0       48.01       39.68      5.38 o 
  -3   5   0      130.69      153.35      7.56 o 
  -2   5   0      581.46      654.43     11.08 o 
  -1   5   0      779.48      988.58     17.47 o 
   0   5   0       11.04        9.38      1.96 o 
   1   5   0     1434.71     1303.01     21.44 o 
   2   5   0      684.99      735.25     15.68 o 
   3   5   0     1219.66     1092.38     34.91 o 
   4   5   0      400.33      434.96     18.49 o 
   5   5   0        0.25       -4.67      3.23 o 
   6   5   0       48.24       45.14      6.24 o 
   7   5   0       15.74        8.75      6.24 o 
   8   5   0     1064.01     1130.43     37.18 o 
   9   5   0       35.65        3.86      7.17 o 
  10   5   0        0.13       -5.63      7.12 o 
  11   5   0      102.15      127.39     15.75 o 
 -10   6   0       56.15       74.10      8.05 o 
  -9   6   0       14.19        5.76      5.37 o 
  -8   6   0      142.74      110.63      9.49 o 
  -7   6   0       22.98       18.65      5.12 o 
  -6   6   0      408.97      365.24     12.40 o 
  -5   6   0        9.89        1.17      3.27 o 
  -4   6   0     1705.99     1652.60     31.17 o 
  -3   6   0      119.44      139.17      6.77 o 
  -2   6   0      900.94     1016.72     14.87 o 
  -1   6   0     1393.59     1360.38     19.16 o 
   0   6   0     9534.60     9908.98    142.59 o 
   1   6   0      152.33      138.28      4.83 o 
   2   6   0      592.15      583.36     11.94 o 
   3   6   0       19.98       25.81      4.09 o 
   4   6   0      228.72      226.43     12.37 o 
   5   6   0        3.38        1.33      4.51 o 
   6   6   0      174.67      215.78     16.18 o 
   7   6   0      384.53      374.42     19.25 o 
   8   6   0      497.35      426.54     20.91 o 
   9   6   0       87.08      107.43     16.58 o 
  10   6   0        4.51      -10.81      7.26 o 
 -10   7   0       23.32       28.51      7.07 o 
  -9   7   0      128.22      148.10     11.32 o 
  -8   7   0       56.56       52.31      7.46 o 
  -7   7   0        7.19        3.79      4.93 o 
  -6   7   0        4.62       -1.01      4.64 o 
  -5   7   0       54.32       46.58      6.99 o 
  -4   7   0     2113.42     2131.32     34.90 o 
  -3   7   0       60.73       68.49      5.49 o 
  -2   7   0      474.27      467.17      9.37 o 
  -1   7   0      202.14      201.15      6.36 o 
   0   7   0        0.91       -2.83      1.99 o 
   1   7   0      125.74      137.13      5.57 o 
   2   7   0       13.16       12.48      2.97 o 
   3   7   0      373.80      362.69     12.36 o 
   4   7   0     1112.64     1145.98     29.80 o 
   5   7   0        8.52        5.02      7.15 o 
   6   7   0      117.66      105.42     13.46 o 
   7   7   0       45.89       37.74      9.55 o 
   8   7   0       23.46       25.50      9.38 o 
   9   7   0        2.00        1.80     12.87 o 
  10   7   0      134.66      126.95     27.64 o 
  -9   8   0       51.35       43.29      7.71 o 
  -8   8   0     1004.25     1035.97     31.46 o 
  -7   8   0        1.10       -6.11      5.22 o 
  -6   8   0      383.22      397.04     16.05 o 
  -5   8   0       10.02        3.30      4.16 o 
  -4   8   0      721.00      697.30     17.39 o 
  -3   8   0       25.55       29.31      4.67 o 
  -2   8   0      519.85      475.56      9.75 o 
  -1   8   0      132.45      185.82      7.44 o 
   0   8   0      129.75      152.61      7.51 o 
   1   8   0       49.22       58.46      4.76 o 
   2   8   0      475.30      514.69     13.48 o 
   3   8   0       65.12       55.47      6.49 o 
   4   8   0      114.09      123.10     11.75 o 
   5   8   0      139.96      146.72     34.21 o 
   6   8   0      111.99      100.78     14.05 o 
   7   8   0       21.37       35.34     10.57 o 
   8   8   0       14.50       -0.40      9.95 o 
   9   8   0       11.86       12.69      9.65 o 
  -8   9   0      183.26      179.81     12.33 o 
  -7   9   0        8.49       18.81      6.42 o 
  -6   9   0       66.09       67.98     10.71 o 
  -5   9   0      142.92      153.93      9.03 o 
  -4   9   0       80.77       89.60      7.03 o 
  -3   9   0       18.68       18.55      4.87 o 
  -2   9   0      292.33      309.29      8.41 o 
  -1   9   0       86.80      116.90      6.88 o 
   0   9   0        2.10        4.44      4.20 o 
   1   9   0        7.02        6.50      4.35 o 
   2   9   0       47.14       36.74      5.24 o 
   3   9   0      100.83      111.55     10.37 o 
   4   9   0       29.84       11.14      6.51 o 
   5   9   0       93.40      108.07     10.77 o 
   6   9   0        9.78       19.37     10.57 o 
   7   9   0      383.77      388.95     23.94 o 
   8   9   0       11.78        7.96     10.30 o 
  -7  10   0       21.71       14.63      7.14 o 
  -6  10   0       24.18        9.20      8.66 o 
  -5  10   0       45.92       50.48      6.84 o 
  -4  10   0       31.09       33.17      6.03 o 
  -3  10   0       28.67       23.03      5.56 o 
  -2  10   0       81.40       76.93      6.75 o 
  -1  10   0      425.06      397.69     15.43 o 
   0  10   0       71.78       54.70      9.54 o 
   1  10   0        3.87       -0.64      5.16 o 
   2  10   0       23.06       18.13      7.18 o 
   3  10   0       13.47        6.26      6.71 o 
   4  10   0      166.89      174.27     14.01 o 
   5  10   0       63.39       67.58     10.00 o 
   6  10   0       44.56       48.57     13.37 o 
   7  10   0      130.83      148.13     25.41 o 
  -6  11   0       32.41       20.34      6.62 o 
  -5  11   0       14.72       17.40      6.33 o 
  -4  11   0       12.67        8.80      6.16 o 
  -3  11   0       15.98       28.18      7.76 o 
  -2  11   0       53.76       61.22      8.02 o 
  -1  11   0       79.16       87.51     12.73 o 
   0  11   0       46.30       51.43      8.27 o 
   1  11   0        6.16        8.39      6.36 o 
   2  11   0        3.83        9.10     10.48 o 
   3  11   0       76.81       69.79     14.31 o 
   4  11   0       81.77       75.28     10.87 o 
   5  11   0        3.01       10.38      8.37 o 
   6  11   0       56.65       72.95     16.08 o 
  -4  12   0       26.05       13.42     13.36 o 
  -3  12   0        7.01       -6.27     22.04 o 
  -2  12   0      206.65      168.57     27.62 o 
  -1  12   0      160.94      176.13     12.50 o 
   0  12   0       31.92       18.29      8.12 o 
   1  12   0        6.82        5.53      7.29 o 
   2  12   0       26.36       32.81     13.19 o 
   3  12   0       34.14       54.94     15.65 o 
   4  12   0        3.41       14.59     10.79 o 
  -1  13   0        4.58       -8.75     11.70 o 
   0  13   0       11.10       -3.59      8.23 o 
   1  13   0       38.67       40.93      9.09 o 
   0 -13   1      200.33      193.67     15.05 o 
   1 -13   1      128.67      147.40     10.41 o 
  -4 -12   1        3.70        7.63     10.89 o 
  -3 -12   1       33.92       34.53     13.82 o 
  -2 -12   1       45.18       38.26     13.55 o 
  -1 -12   1       15.55       16.27      7.91 o 
   0 -12   1        6.00       -1.04      7.16 o 
   1 -12   1       18.87       21.84      7.55 o 
   2 -12   1      145.85      133.68     16.06 o 
   3 -12   1       12.73       13.19     11.06 o 
   4 -12   1       19.84       22.22     11.78 o 
  -6 -11   1       82.10       83.62     16.54 o 
  -5 -11   1      152.86      195.66     15.76 o 
  -4 -11   1       32.01       26.88      9.00 o 
  -3 -11   1       88.77       82.65     10.96 o 
  -2 -11   1       71.27       51.92     13.48 o 
  -1 -11   1      180.91      200.83     13.60 o 
   0 -11   1     1274.41     1283.70     33.56 o 
   1 -11   1       13.37       16.62      8.40 o 
   2 -11   1      112.20      103.25     13.04 o 
   3 -11   1       78.12       61.61      9.15 o 
   4 -11   1       65.23       44.98      7.09 o 
   5 -11   1       54.77       50.12      7.31 o 
   6 -11   1      134.20      106.68      9.16 o 
  -7 -10   1       29.89       26.61     14.45 o 
  -6 -10   1      572.17      674.96     33.62 o 
  -5 -10   1      357.00      412.90     20.61 o 
  -4 -10   1     2006.46     2062.77     52.31 o 
  -3 -10   1        2.01        4.74      7.40 o 
  -2 -10   1      174.27      176.88     14.88 o 
  -1 -10   1       17.83       26.62      6.44 o 
   0 -10   1        2.38        1.02      5.64 o 
   1 -10   1        4.94        5.38      4.98 o 
   2 -10   1      175.23      189.76     11.00 o 
   3 -10   1       13.30       13.26      5.13 o 
   4 -10   1      147.96      145.14     12.51 o 
   5 -10   1       91.17      105.07      8.41 o 
   6 -10   1      639.79      638.52     19.73 o 
   7 -10   1       11.13       13.82      7.16 o 
   8 -10   1        2.13       12.55      7.41 o 
  -8  -9   1       78.62       62.71     14.01 o 
  -7  -9   1      137.74      173.81     18.20 o 
  -6  -9   1        5.41        0.99     12.98 o 
  -5  -9   1       84.93       71.88      9.30 o 
  -4  -9   1      476.78      487.35     19.29 o 
  -3  -9   1       20.97       17.81      6.51 o 
  -2  -9   1       11.45       12.80      6.30 o 
  -1  -9   1        6.49        1.01      4.19 o 
   0  -9   1      359.98      384.92     12.73 o 
   1  -9   1       28.15       27.79      6.01 o 
   2  -9   1      385.13      375.70      9.09 o 
   3  -9   1       10.55       10.95      4.50 o 
   4  -9   1        5.08        5.94      4.81 o 
   5  -9   1       30.21       25.21      5.45 o 
   6  -9   1      420.40      451.15     16.41 o 
   7  -9   1       29.80       22.42      6.78 o 
   8  -9   1       25.67        9.32      6.60 o 
   9  -9   1       37.96       38.45      8.09 o 
  -9  -8   1       18.74       18.86     10.17 o 
  -8  -8   1        4.59        5.65      9.18 o 
  -7  -8   1       18.31       18.02      9.91 o 
  -6  -8   1       31.71       27.56     10.16 o 
  -5  -8   1      111.91      115.83     14.45 o 
  -4  -8   1     1580.18     1538.97     39.27 o 
  -3  -8   1      302.50      302.24     12.32 o 
  -2  -8   1     5227.94     5315.00     86.25 o 
  -1  -8   1       20.81       21.63      3.88 o 
   0  -8   1        1.23       -3.87      2.29 o 
   1  -8   1      192.52      177.29      7.14 o 
   2  -8   1      186.41      198.18      7.74 o 
   3  -8   1      163.25      185.78      9.00 o 
   4  -8   1      103.88      105.58      7.40 o 
   5  -8   1       31.26       33.17      5.14 o 
   6  -8   1       29.06       26.75      6.31 o 
   7  -8   1        3.78        2.90      5.56 o 
   8  -8   1       93.65       93.07      9.02 o 
   9  -8   1       16.81       14.39      6.29 o 
 -10  -7   1       74.50       95.80     13.78 o 
  -9  -7   1       16.51        7.08      8.88 o 
  -8  -7   1       12.79       11.96      8.06 o 
  -7  -7   1       20.61       10.73      8.65 o 
  -6  -7   1       75.08       52.77     10.32 o 
  -5  -7   1      202.29      207.96     21.30 o 
  -4  -7   1        3.62        5.00      5.14 o 
  -3  -7   1      138.91      146.56      8.45 o 
  -2  -7   1       26.88       44.41      4.24 o 
  -1  -7   1       50.68       32.20      3.58 o 
   0  -7   1      514.43      460.75     10.82 o 
   1  -7   1       87.99       94.44      4.56 o 
   2  -7   1       49.17       61.24      4.76 o 
   3  -7   1       64.90       76.94      5.62 o 
   4  -7   1      850.53      799.14     17.58 o 
   5  -7   1      234.63      265.25     12.11 o 
   6  -7   1      330.51      360.90     13.47 o 
   7  -7   1       29.19       30.89      6.03 o 
   8  -7   1     1268.58     1260.40     28.01 o 
   9  -7   1      104.26       78.14      8.26 o 
  10  -7   1       16.93       27.81      6.92 o 
 -10  -6   1       11.47       13.59      9.06 o 
  -9  -6   1       17.96       23.97      9.02 o 
  -8  -6   1      161.06      141.54     12.03 o 
  -7  -6   1      181.78      171.92     14.55 o 
  -6  -6   1      609.20      644.48     26.03 o 
  -5  -6   1       26.89       30.18      7.72 o 
  -4  -6   1     1540.70     1616.39     38.01 o 
  -3  -6   1       19.50       19.34      4.11 o 
  -2  -6   1       19.04       33.26      4.97 o 
  -1  -6   1      334.20      294.38      7.07 o 
   0  -6   1       63.08       70.39      5.53 o 
   1  -6   1       42.90       56.41      4.22 o 
   2  -6   1     4095.08     4402.35     57.51 o 
   3  -6   1       78.00       71.91      5.21 o 
   4  -6   1       98.72       76.08      6.19 o 
   5  -6   1       46.62       24.70      7.76 o 
   6  -6   1       14.04       13.82      4.69 o 
   7  -6   1       33.86       36.32      5.92 o 
   8  -6   1      128.99      104.96      9.55 o 
   9  -6   1      112.33       86.81      8.01 o 
  10  -6   1       13.01       15.71      6.21 o 
 -11  -5   1       94.19       98.46     11.81 o 
 -10  -5   1       45.99       23.16      8.48 o 
  -9  -5   1       15.73       17.38      7.85 o 
  -8  -5   1        2.74       -2.22      6.75 o 
  -7  -5   1      314.18      313.74     16.71 o 
  -6  -5   1       62.89       36.22      7.42 o 
  -4  -5   1       27.91       28.55      4.62 o 
  -3  -5   1     1096.03     1256.14     31.47 o 
  -2  -5   1      106.68      134.98      7.87 o 
  -1  -5   1      473.76      550.86     17.25 o 
   0  -5   1      517.44      450.01     10.65 o 
   1  -5   1     1232.46     1260.09     17.55 o 
   2  -5   1     1798.72     1850.85     23.83 o 
   3  -5   1      313.17      328.37     10.53 o 
   4  -5   1      287.65      287.01     11.86 o 
   5  -5   1       57.22       29.08     17.60 o 
   6  -5   1      183.58      171.76     10.30 o 
   7  -5   1       37.45       31.08      5.03 o 
   8  -5   1       11.83        2.40      4.49 o 
   9  -5   1       48.25       41.82      6.36 o 
  10  -5   1        0.84        8.44      5.59 o 
  11  -5   1       21.71       31.32      7.74 o 
 -10  -4   1       27.06       11.48      6.98 o 
  -9  -4   1        1.95       -1.72      5.91 o 
  -8  -4   1       70.17       41.52     13.49 o 
  -7  -4   1       72.85       43.20      7.02 o 
  -5  -4   1     1091.58     1118.37     24.79 o 
  -4  -4   1        2.08        6.95      5.62 o 
  -3  -4   1      403.15      409.10     11.17 o 
  -2  -4   1     4468.30     4868.60    104.35 o 
  -1  -4   1       44.49       53.28      4.14 o 
   0  -4   1        0.32       -1.46      1.98 o 
   1  -4   1       12.72       14.52      3.62 o 
   2  -4   1     8717.96     8822.75    143.95 o 
   3  -4   1       18.12       28.10      4.45 o 
   4  -4   1     6249.02     6492.25    120.86 o 
   5  -4   1      166.97      186.35      8.34 o 
   6  -4   1      123.77      103.29      8.12 o 
   7  -4   1       16.81        4.62      3.81 o 
   8  -4   1       26.29       17.80      4.98 o 
   9  -4   1      167.77      197.21     11.99 o 
  10  -4   1       42.97       46.72      7.71 o 
  11  -4   1       44.66       56.49     11.08 o 
  -9  -3   1       45.61       49.26     10.79 o 
  -8  -3   1     2154.13     2230.31     88.59 o 
  -7  -3   1      231.41      234.20     11.62 o 
  -6  -3   1     2055.19     2098.63     93.31 o 
  -5  -3   1       42.32       70.97      3.90 o 
  -4  -3   1      528.46      516.66     12.81 o 
  -3  -3   1       93.15       95.16      9.35 o 
  -1  -3   1     7530.49     6398.89    200.41 o 
   0  -3   1     4667.55     4761.31     78.17 o 
   1  -3   1     7017.15     5867.04     95.86 o 
   3  -3   1      216.14      168.09     39.63 o 
   4  -3   1     3718.05     3635.92     82.47 o 
   5  -3   1     1233.73     1231.67     18.81 o 
   6  -3   1      359.54      334.39     14.89 o 
   7  -3   1       70.75       21.30     21.27 o 
   8  -3   1     1267.52     1272.16     42.70 o 
   9  -3   1       67.09       27.82      9.33 o 
  10  -3   1     1410.55     1501.79     60.79 o 
  11  -3   1       52.55       51.45     10.28 o 
  12  -3   1       12.86       23.25      9.67 o 
  -8  -2   1       10.31        4.39      5.40 o 
  -7  -2   1      940.59      955.40     18.42 o 
  -6  -2   1     2764.61     2809.35    180.70 o 
  -5  -2   1      203.68      197.02      9.47 o 
  -4  -2   1     2301.64     2332.65     46.27 o 
  -3  -2   1      499.17      457.23     15.28 o 
  -2  -2   1    18683.41    18350.86    377.97 o 
  -1  -2   1       35.75       11.14      3.50 o 
   0  -2   1       46.08       36.26      3.62 o 
   1  -2   1       74.00       45.04      2.98 o 
   3  -2   1        3.69        0.85      1.22 o 
   4  -2   1      330.99      286.62      7.72 o 
   5  -2   1      141.85      103.28      6.44 o 
   6  -2   1     3171.84     3174.79     50.88 o 
   7  -2   1       59.05       53.05      4.59 o 
   8  -2   1      286.72      316.42     15.14 o 
   9  -2   1      121.25      155.95     11.50 o 
  10  -2   1       90.86      119.90     12.98 o 
  11  -2   1        5.86       11.25      8.21 o 
  12  -2   1      242.69      291.24     23.14 o 
 -10  -1   1       55.90       94.17     16.36 o 
  -9  -1   1       16.23       13.96      9.68 o 
  -8  -1   1       47.74       44.47      5.89 o 
  -7  -1   1       31.02       14.56      3.99 o 
  -6  -1   1     1058.29     1006.41     17.19 o 
  -5  -1   1      325.23      364.41     16.24 o 
  -4  -1   1      144.95      155.11      5.40 o 
  -3  -1   1      469.62      408.08     10.39 o 
  -2  -1   1    11185.92    10636.21    392.50 o 
  -1  -1   1       23.46        8.17      3.44 o 
   0  -1   1     2757.09     2587.90    100.92 o 
   1  -1   1       12.62       -3.70      1.85 o 
   2  -1   1     3714.11     3364.98     55.89 o 
   3  -1   1     6210.27     4845.89     80.21 o 
   4  -1   1      509.73      532.11     16.14 o 
   5  -1   1     1619.62     1491.85     32.46 o 
   6  -1   1     3006.66     3121.99     62.83 o 
   7  -1   1      270.71      277.34     12.33 o 
   8  -1   1     1772.78     1811.18     38.34 o 
   9  -1   1      255.95      267.47     13.54 o 
  10  -1   1      172.79      224.08     13.54 o 
  11  -1   1      124.66      142.37     16.02 o 
  12  -1   1        8.17       20.43     17.14 o 
 -12   0   1       14.52       -4.51     17.18 o 
 -11   0   1       57.14       78.86     16.65 o 
 -10   0   1       32.63       32.35     13.09 o 
  -9   0   1      129.53      128.98      9.24 o 
  -8   0   1      255.27      279.33     16.27 o 
  -7   0   1       87.55       70.88     17.94 o 
  -6   0   1        5.83       -1.90      3.20 o 
  -5   0   1      265.06       47.69     14.29 o 
  -4   0   1     2972.45     2926.96    100.18 o 
  -3   0   1     1729.15     1472.02     40.98 o 
  -2   0   1      135.39       99.77      3.95 o 
  -1   0   1       19.18        6.35      1.53 o 
   0   0   1       21.78       -0.80      0.61 o 
   1   0   1       46.92        1.61      2.88 o 
   2   0   1       28.16       26.30     10.00 o 
   3   0   1     1004.61      747.99     23.96 o 
   4   0   1     6183.98     6003.79    228.41 o 
   5   0   1      210.24      202.49     10.17 o 
   6   0   1     1203.99     1460.68     37.74 o 
   7   0   1      194.25      211.28     10.77 o 
   8   0   1      122.02       62.01     11.38 o 
   9   0   1      221.18      242.11     13.25 o 
  10   0   1       86.52       48.02     10.68 o 
  11   0   1        1.60       16.46     12.06 o 
  12   0   1      210.47      227.43     33.94 o 
 -12   1   1       50.88       72.17     17.90 o 
 -11   1   1       25.33       35.88     23.61 o 
 -10   1   1      128.46      163.95     16.04 o 
  -9   1   1      272.33      311.64     30.46 o 
  -8   1   1     2028.92     2197.15     49.76 o 
  -7   1   1      157.75      175.88      9.81 o 
  -6   1   1      320.22      345.14      9.57 o 
  -5   1   1      537.23      538.29     10.79 o 
  -4   1   1      384.43      350.24     15.30 o 
  -3   1   1     2400.41     1987.73     47.69 o 
  -2   1   1      149.34      117.57      6.51 o 
  -1   1   1       60.02       35.56      4.18 o 
   0   1   1    27693.00    26079.70    930.43 o 
   1   1   1       27.31       29.09      4.04 o 
   2   1   1     2609.04     2446.58     45.08 o 
   3   1   1    11139.50     9054.14    163.32 o 
   4   1   1      141.92      113.64     10.26 o 
   6   1   1      146.33      176.50     12.43 o 
   7   1   1      144.95       11.65     11.87 o 
   8   1   1     1153.98     1216.36     33.26 o 
   9   1   1       49.18       18.27      5.31 o 
  10   1   1       83.22       54.01     13.38 o 
  11   1   1       24.33       72.82     20.23 o 
 -12   2   1       21.28       17.01     14.40 o 
 -11   2   1       42.03       59.52     12.87 o 
 -10   2   1       79.23       56.59      9.75 o 
  -9   2   1      157.61      171.40     13.29 o 
  -8   2   1      349.32      369.69     26.01 o 
  -7   2   1      195.62      222.70     16.15 o 
  -6   2   1      247.29      240.91      9.30 o 
  -5   2   1     1930.80     1846.41     31.86 o 
  -4   2   1     5006.76     4930.32     77.19 o 
  -2   2   1     4887.12     5078.82     83.02 o 
  -1   2   1        1.52       -1.26      1.59 o 
   0   2   1       28.71       21.95      2.78 o 
   1   2   1       74.19       68.97      6.34 o 
   2   2   1    63842.23    62890.78   1292.09 o 
   3   2   1       45.28       46.71      8.94 o 
   4   2   1    16108.55    16316.97    269.37 o 
   6   2   1       21.89       23.44      3.23 o 
   7   2   1      993.28      979.27     33.94 o 
   8   2   1       12.50       -1.15      5.17 o 
   9   2   1       48.80       29.39     10.26 o 
 -11   3   1       21.50       20.37      8.61 o 
 -10   3   1      403.53      403.95     23.59 o 
  -9   3   1      101.10       79.63     10.57 o 
  -8   3   1      159.57      128.61     11.06 o 
  -7   3   1       26.65       23.88      4.35 o 
  -6   3   1     2948.47     2904.24     40.87 o 
  -5   3   1       20.83       20.80      2.56 o 
  -4   3   1       61.63       48.05      4.48 o 
  -3   3   1      238.47      247.73      7.77 o 
  -2   3   1        1.78       -0.49      1.36 o 
  -1   3   1     1606.79     1264.37     23.12 o 
   0   3   1        1.39        0.81      2.17 o 
   1   3   1     4134.32     3405.79    128.24 o 
   2   3   1      702.60      720.25     22.96 o 
   3   3   1      167.46      190.57      6.64 o 
   4   3   1     2564.14     2777.44     54.36 o 
   5   3   1      337.65      278.81     34.48 o 
   6   3   1     1778.97     1834.03     68.51 o 
   7   3   1      145.43       65.49     14.83 o 
   8   3   1       28.02       36.02      6.05 o 
 -11   4   1       20.91       39.54      7.77 o 
 -10   4   1       67.20       80.84      9.00 o 
  -9   4   1       14.98        2.82      4.68 o 
  -8   4   1        0.78       -2.22      3.99 o 
  -7   4   1       33.99       48.62      5.31 o 
  -6   4   1        2.53       -1.97      2.61 o 
  -5   4   1       42.68       40.37      5.19 o 
  -4   4   1      584.76      556.77     15.22 o 
  -3   4   1       49.42       51.82      6.76 o 
  -2   4   1     2383.03     2126.98     37.94 o 
  -1   4   1      374.85      453.54     10.57 o 
   0   4   1       33.66       35.94      2.55 o 
   1   4   1      321.04      277.06     11.97 o 
   2   4   1     8584.36     9043.94    189.94 o 
   3   4   1      909.53      772.16     51.57 o 
   4   4   1      167.67      183.32      7.64 o 
   6   4   1      380.42      390.22     16.46 o 
   7   4   1      152.70      179.49     13.63 o 
   8   4   1      762.52      914.22     43.95 o 
   9   4   1      245.91      276.49     20.96 o 
 -11   5   1        3.54       16.66      7.09 o 
 -10   5   1       54.72       48.91      6.85 o 
  -9   5   1       45.82       47.17      7.04 o 
  -8   5   1       23.49       15.03      4.89 o 
  -7   5   1       55.02       45.07      5.66 o 
  -6   5   1     2675.32     2593.65     45.79 o 
  -5   5   1        6.28        5.08      2.86 o 
  -4   5   1      189.43      230.55     14.89 o 
  -3   5   1       14.49        6.69      2.98 o 
  -2   5   1     1393.32     1410.16     21.31 o 
  -1   5   1      202.61      198.57      6.31 o 
   0   5   1        1.67        0.25      1.72 o 
   1   5   1     2307.45     2230.97     30.60 o 
   2   5   1     2021.74     1967.94     60.89 o 
   3   5   1      153.15      137.84     10.97 o 
   4   5   1      145.04      131.59     12.55 o 
   5   5   1      118.76      138.69     11.75 o 
   6   5   1       65.79       45.45      7.71 o 
   7   5   1       25.98        8.99      4.95 o 
   8   5   1      304.83      363.51     18.11 o 
   9   5   1       99.94      106.15     11.65 o 
  10   5   1       37.66       25.64      8.11 o 
  11   5   1       16.23        7.08     11.85 o 
 -10   6   1      224.76      228.36     12.60 o 
  -9   6   1       31.68       27.27      6.21 o 
  -8   6   1        8.72        6.35      5.09 o 
  -7   6   1       15.64        5.94      4.70 o 
  -6   6   1      937.65      939.04     21.31 o 
  -5   6   1       58.99       50.78      9.10 o 
  -4   6   1      538.30      574.28     15.02 o 
  -3   6   1      329.85      384.50      9.96 o 
  -2   6   1     1331.51     1354.67     19.64 o 
  -1   6   1      301.92      399.08      8.45 o 
   0   6   1        0.48       -6.44      3.22 o 
   1   6   1      498.17      632.08     10.68 o 
   2   6   1     4590.49     4874.51     71.91 o 
   3   6   1      107.00      109.19      6.71 o 
   4   6   1     2112.34     2127.26     42.09 o 
   5   6   1       53.32       46.74      6.61 o 
   6   6   1       57.54       36.75     11.55 o 
   7   6   1        1.16       -8.69      6.64 o 
   8   6   1       11.76       12.50      8.01 o 
   9   6   1       38.05       41.06      9.68 o 
  10   6   1       40.18       45.52     12.05 o 
 -10   7   1       81.21       66.54      9.15 o 
  -9   7   1       61.61       62.57      8.07 o 
  -8   7   1      374.33      354.02     14.46 o 
  -7   7   1      111.35      121.27      9.09 o 
  -6   7   1     1496.45     1469.19     41.69 o 
  -5   7   1        5.60       -1.44      4.43 o 
  -4   7   1      637.72      639.76     14.59 o 
  -3   7   1      380.44      367.28     10.40 o 
  -2   7   1     1341.18     1412.55     22.00 o 
  -1   7   1      242.77      219.26      7.28 o 
   0   7   1      764.78      796.46     18.91 o 
   1   7   1       66.58       87.51      5.90 o 
   2   7   1       99.77      110.80      5.20 o 
   3   7   1      358.97      378.92     12.64 o 
   4   7   1      850.96      834.12     20.71 o 
   5   7   1      114.22      106.14     12.61 o 
   6   7   1        8.31       -8.06      6.49 o 
   7   7   1        7.05       21.36      8.27 o 
   8   7   1       14.67        7.93      8.27 o 
   9   7   1       41.14       18.74     16.95 o 
  10   7   1      106.90      123.87     14.72 o 
  -9   8   1        5.02       10.48      6.46 o 
  -8   8   1       80.92       67.27      8.31 o 
  -7   8   1        4.47        0.23      5.52 o 
  -6   8   1      204.23      224.98     12.00 o 
  -5   8   1       11.01        2.73      4.23 o 
  -4   8   1       29.80       16.55      4.61 o 
  -3   8   1        3.03        7.93      4.01 o 
  -2   8   1       31.62       33.27      4.10 o 
  -1   8   1      134.14      137.74      6.53 o 
   0   8   1        0.07       -1.65      2.18 o 
   1   8   1      517.48      476.13     14.53 o 
   2   8   1      100.27       99.56      7.27 o 
   3   8   1      150.13      136.97      8.99 o 
   4   8   1      129.88      118.89     12.03 o 
   5   8   1        1.33        4.34     11.00 o 
   6   8   1       67.42       53.79     11.68 o 
   7   8   1       46.65       44.29     14.00 o 
   8   8   1        1.31       -1.94      8.37 o 
   9   8   1        5.05        6.66      8.59 o 
  -8   9   1       40.52       36.00      7.90 o 
  -7   9   1        8.90        2.04      6.01 o 
  -6   9   1     1085.53     1024.42     25.05 o 
  -5   9   1        6.86       11.30      5.16 o 
  -4   9   1       68.90       62.51      6.32 o 
  -3   9   1       75.41       85.96      9.00 o 
  -2   9   1      308.69      337.67     10.41 o 
  -1   9   1       30.48       29.61      4.29 o 
   0   9   1      281.80      305.10     13.18 o 
   1   9   1      301.92      314.83     11.52 o 
   2   9   1      300.87      324.45     15.26 o 
   3   9   1      214.04      217.86     15.90 o 
   4   9   1      107.86       96.49     10.65 o 
   5   9   1       11.58       17.98      9.29 o 
   6   9   1      436.22      509.81     33.75 o 
   7   9   1       50.65       37.65     10.92 o 
   8   9   1      183.48      222.69     21.32 o 
  -7  10   1        2.32        9.15      6.69 o 
  -6  10   1       94.12      108.30     10.27 o 
  -5  10   1       23.72       29.81      6.32 o 
  -4  10   1        7.94        5.66      5.32 o 
  -3  10   1       28.12       16.45      5.82 o 
  -2  10   1       98.49      100.21      6.94 o 
  -1  10   1       34.91       48.01      7.32 o 
   0  10   1        2.67      -10.78      5.53 o 
   1  10   1      147.46      175.66     11.04 o 
   2  10   1       97.37      111.66      7.51 o 
   3  10   1       13.66        6.50      6.60 o 
   4  10   1       31.76        6.73      8.94 o 
   5  10   1       27.11       21.90      8.45 o 
   6  10   1      148.58      147.52     40.43 o 
   7  10   1       86.41       95.63     16.80 o 
  -6  11   1       47.02       28.77      7.10 o 
  -5  11   1       20.74       21.73      6.64 o 
  -4  11   1       20.31       12.39      6.31 o 
  -3  11   1        7.32        9.34      9.98 o 
  -2  11   1       79.43       73.50     11.57 o 
  -1  11   1       61.69       47.63      7.91 o 
   0  11   1      684.17      688.61     27.41 o 
   1  11   1      123.44      136.73     10.58 o 
   2  11   1      206.42      187.89     20.87 o 
   3  11   1       12.52       18.36      8.09 o 
   4  11   1        2.44        5.43      7.54 o 
   5  11   1       22.76       25.54     10.20 o 
   6  11   1        9.29       13.57     12.30 o 
  -4  12   1      153.73      142.84     17.46 o 
  -3  12   1       62.22       59.48     22.74 o 
  -2  12   1      338.59      343.38     23.17 o 
  -1  12   1       46.99       52.84      7.08 o 
   0  12   1       39.65       30.10      8.31 o 
   1  12   1       54.20       69.93      9.84 o 
   2  12   1      136.10      132.41     19.05 o 
   3  12   1       54.07       42.96     14.94 o 
   4  12   1        0.09       -2.81     14.41 o 
  -1  13   1      115.92      132.11     12.00 o 
   0  13   1       52.03       43.49     11.23 o 
   1  13   1        3.40       20.18      8.88 o 
  -4 -12   2       12.92       11.95     13.67 o 
  -3 -12   2       93.02       86.66     16.83 o 
  -2 -12   2      310.36      395.50     28.55 o 
  -1 -12   2       13.10        4.20      7.40 o 
   0 -12   2       11.87        0.34     14.36 o 
   1 -12   2       43.50       16.39      8.17 o 
   2 -12   2       38.45       41.14     12.27 o 
   3 -12   2       21.67        9.31     12.18 o 
   4 -12   2       21.78        4.51     11.21 o 
  -6 -11   2       10.21      -19.00     11.21 o 
  -5 -11   2       22.46       36.35      9.25 o 
  -4 -11   2       22.63       10.21     10.81 o 
  -3 -11   2       20.64       27.14      9.95 o 
  -2 -11   2       98.34       81.12     15.01 o 
  -1 -11   2       35.28       57.63      8.93 o 
   0 -11   2        9.94       12.00      6.88 o 
   1 -11   2      292.77      236.42     13.25 o 
   2 -11   2       15.38       15.80      5.12 o 
   3 -11   2        4.87       13.37      6.58 o 
   4 -11   2      111.91      123.17      9.16 o 
   5 -11   2       27.94       35.33      6.73 o 
   6 -11   2        0.81        3.24      6.07 o 
  -7 -10   2       60.99       65.78     20.96 o 
  -6 -10   2      205.20      180.50     49.42 o 
  -5 -10   2      113.64      120.15     12.43 o 
  -4 -10   2      599.86      604.46     30.70 o 
  -3 -10   2        3.58       -2.40      6.72 o 
  -2 -10   2      100.79      119.36      8.29 o 
  -1 -10   2      147.08      164.64     10.55 o 
   0 -10   2     2358.60     2396.76     54.01 o 
   1 -10   2       62.97       68.61      7.60 o 
   2 -10   2       18.21       17.67      5.19 o 
   3 -10   2       12.06       15.05      5.23 o 
   4 -10   2       97.04       90.82      7.84 o 
   5 -10   2        8.96        6.96      5.44 o 
   6 -10   2      212.64      212.78     13.02 o 
   7 -10   2       42.53       45.03      8.35 o 
   8 -10   2       10.33       12.37      7.42 o 
  -8  -9   2       42.76       42.50     13.05 o 
  -7  -9   2       26.04       17.51     10.83 o 
  -6  -9   2        2.45      -10.28      9.08 o 
  -5  -9   2      137.16      144.59     12.24 o 
  -4  -9   2      134.96      138.39     18.02 o 
  -3  -9   2      429.33      388.90     20.30 o 
  -2  -9   2      299.17      309.35     10.97 o 
  -1  -9   2      287.88      279.86     10.95 o 
   0  -9   2        0.93       -4.74      4.04 o 
   1  -9   2       23.04       14.22      4.61 o 
   2  -9   2       40.76       39.69      4.74 o 
   3  -9   2       54.69       65.73      6.46 o 
   4  -9   2       23.23       22.20      5.30 o 
   5  -9   2        3.87        2.86      4.69 o 
   6  -9   2      737.48      757.80     21.01 o 
   7  -9   2       64.92       63.56      9.22 o 
   8  -9   2       96.15       99.52     12.97 o 
   9  -9   2       26.10       30.16      7.85 o 
  -9  -8   2       38.96       60.89     12.34 o 
  -8  -8   2       15.43       15.94     10.50 o 
  -7  -8   2        0.69        4.11      9.05 o 
  -6  -8   2      231.59      267.42     21.42 o 
  -5  -8   2        0.60       -6.22      7.80 o 
  -4  -8   2     2472.35     2660.73     61.33 o 
  -3  -8   2      311.36      291.45     31.10 o 
  -2  -8   2     2016.92     2094.91     37.41 o 
  -1  -8   2       39.69       54.46      4.85 o 
   0  -8   2      869.45      823.48     22.71 o 
   1  -8   2       39.56       48.72      5.51 o 
   2  -8   2      817.31      741.36     25.96 o 
   3  -8   2       90.07       98.06      6.84 o 
   4  -8   2      198.06      190.34      9.48 o 
   5  -8   2       43.22       28.38      5.05 o 
   6  -8   2       28.07       35.54      7.00 o 
   7  -8   2       11.16        0.30      5.38 o 
   8  -8   2      268.82      229.89     12.59 o 
   9  -8   2       46.63       47.68      8.77 o 
 -10  -7   2        1.54        3.05      9.20 o 
  -9  -7   2       42.49       44.05     10.82 o 
  -8  -7   2       65.44       83.33     12.69 o 
  -7  -7   2       17.67       14.69     11.52 o 
  -6  -7   2      391.99      427.99     39.99 o 
  -5  -7   2       41.70       34.66      9.17 o 
  -4  -7   2      101.39      126.75      9.44 o 
  -3  -7   2     1109.36     1074.88     24.75 o 
  -2  -7   2      936.27      977.59     23.35 o 
  -1  -7   2       44.11       44.86      3.94 o 
   0  -7   2        8.12       10.15      2.13 o 
   1  -7   2       12.50       12.60      2.74 o 
   2  -7   2       27.03       27.58      3.48 o 
   3  -7   2      306.86      340.51     10.42 o 
   4  -7   2      564.00      513.36     13.34 o 
   5  -7   2       70.58       66.18      7.09 o 
   6  -7   2      371.70      376.67     15.00 o 
   7  -7   2       30.23       20.95      5.70 o 
   8  -7   2        1.26       -3.69      5.17 o 
   9  -7   2       62.88       77.86      8.42 o 
  10  -7   2        4.93       -0.61      6.02 o 
 -10  -6   2      178.92      167.86     13.81 o 
  -9  -6   2       37.92       34.57     10.42 o 
  -8  -6   2      312.27      333.52     15.55 o 
  -7  -6   2        7.70        7.89      5.89 o 
  -6  -6   2      511.11      502.32     23.00 o 
  -5  -6   2      230.80      214.99     25.86 o 
  -4  -6   2      430.24      491.27     16.79 o 
  -3  -6   2      130.71      117.28      8.53 o 
  -2  -6   2     1196.99     1092.13     27.09 o 
  -1  -6   2       11.40       15.34      2.76 o 
   0  -6   2     6507.39     6296.03     80.14 o 
   1  -6   2      111.56      149.98      5.13 o 
   2  -6   2      884.78      851.44     14.17 o 
   3  -6   2       71.53       69.97      5.24 o 
   4  -6   2        1.26       -7.53      3.76 o 
   5  -6   2       13.06        1.56      3.37 o 
   6  -6   2      599.53      569.06     16.32 o 
   7  -6   2      108.89       94.14     10.98 o 
   8  -6   2      270.68      281.96     12.63 o 
   9  -6   2      347.96      387.37     14.77 o 
  10  -6   2       18.91       21.64      6.94 o 
  11  -6   2      135.26      143.48     10.43 o 
 -11  -5   2       37.55       38.45      9.68 o 
 -10  -5   2       87.59       98.68     12.02 o 
  -9  -5   2        3.75       12.83     12.74 o 
  -8  -5   2       56.86       41.71      9.04 o 
  -7  -5   2      325.64      335.62     22.32 o 
  -6  -5   2     2074.66     2187.92     63.36 o 
  -5  -5   2       55.03       24.14     27.18 o 
  -4  -5   2     1640.18     1817.31     38.86 o 
  -3  -5   2     1367.83     1316.74     32.66 o 
  -2  -5   2     3088.05     3185.70     51.61 o 
  -1  -5   2     2446.03     2172.85     59.25 o 
   0  -5   2        0.09       -2.28      1.63 o 
   1  -5   2     1490.55     1270.31     17.64 o 
   2  -5   2      743.99      753.81     12.34 o 
   3  -5   2      359.05      297.24     10.05 o 
   4  -5   2       22.33       21.23      4.25 o 
   5  -5   2        9.73        5.66      2.54 o 
   6  -5   2      229.03      234.46     21.98 o 
   7  -5   2       32.40       15.57      4.34 o 
   8  -5   2       26.63       16.05      5.40 o 
   9  -5   2       59.05       61.53      6.99 o 
  10  -5   2      852.10      922.90     22.15 o 
  11  -5   2       24.22        9.00      5.77 o 
 -11  -4   2       32.64       13.42     11.15 o 
 -10  -4   2        4.09      -12.62      6.31 o 
  -9  -4   2      134.63      169.33     13.07 o 
  -8  -4   2       51.62       39.94      7.54 o 
  -7  -4   2       63.75       69.73      8.63 o 
  -6  -4   2       95.24       66.12     10.55 o 
  -5  -4   2      139.20      162.69     22.34 o 
  -4  -4   2     1185.33     1197.23     25.94 o 
  -3  -4   2       83.60      111.57      7.50 o 
  -2  -4   2     7791.00     8045.75    169.37 o 
  -1  -4   2      576.67      497.36     10.78 o 
   0  -4   2     4129.27     4224.62     53.70 o 
   1  -4   2       88.38       76.64      5.43 o 
   2  -4   2     1699.21     1726.28     31.63 o 
   3  -4   2      453.69      484.76     15.05 o 
   4  -4   2     1965.58     2155.52     49.66 o 
   5  -4   2       58.44       58.32      5.52 o 
   6  -4   2       30.60       41.50      6.48 o 
   7  -4   2       17.14       32.27      4.88 o 
   8  -4   2      226.37      236.35     10.20 o 
   9  -4   2        9.02       12.13      4.77 o 
  10  -4   2      329.44      374.37     15.76 o 
  11  -4   2       20.03        7.83      9.05 o 
 -10  -3   2       79.76       59.55     12.00 o 
  -9  -3   2      167.24      208.54     17.89 o 
  -8  -3   2      480.50      515.98     29.15 o 
  -7  -3   2      126.44      142.53      9.94 o 
  -6  -3   2     1369.52     1356.49     23.70 o 
  -5  -3   2       54.51       13.77      5.42 o 
  -4  -3   2     1683.55     1595.18     29.26 o 
  -3  -3   2      263.91      255.22      8.43 o 
  -2  -3   2     2103.34     2142.24     58.48 o 
  -1  -3   2     1860.06     2316.75     51.09 o 
   0  -3   2        0.24       -1.61      2.06 o 
   1  -3   2     3314.87     3620.74     60.46 o 
   3  -3   2       49.15       53.77      6.06 o 
   4  -3   2     1230.51     1306.66     25.09 o 
   5  -3   2      370.69      384.17     18.06 o 
   6  -3   2     1305.47     1239.10     33.48 o 
   7  -3   2      288.33      313.73     25.33 o 
   8  -3   2     1488.33     1523.15     31.89 o 
   9  -3   2      234.46      243.99     16.64 o 
  10  -3   2      564.15      606.36     23.47 o 
  11  -3   2      147.05      194.22     16.47 o 
  12  -3   2       15.07       20.36      9.42 o 
  -8  -2   2      627.04      653.78     47.33 o 
  -7  -2   2      154.77      190.22     16.76 o 
  -6  -2   2        4.20        0.34      3.04 o 
  -5  -2   2      314.33      321.02      7.81 o 
  -4  -2   2     2011.56     2161.27     50.54 o 
  -3  -2   2      598.04      599.00     17.33 o 
  -2  -2   2     2649.17     2636.14    125.77 o 
  -1  -2   2      204.02      221.60      7.41 o 
   0  -2   2    80640.01    78301.22   1623.58 o 
   1  -2   2       11.02       -1.03      2.10 o 
   2  -2   2    19036.67    18862.36    337.02 o 
   3  -2   2       96.46       95.15      4.86 o 
   4  -2   2       16.22       11.32      4.75 o 
   5  -2   2      451.98      386.55     15.26 o 
   6  -2   2      761.38      838.10     16.71 o 
   7  -2   2      105.27      106.05     14.86 o 
   9  -2   2       44.91       79.55      8.89 o 
  10  -2   2      274.26      248.04     14.42 o 
  11  -2   2       44.54       46.33     10.65 o 
  12  -2   2       15.45       18.04     10.78 o 
 -10  -1   2      234.33      321.97     43.57 o 
  -9  -1   2      405.56      468.74     38.93 o 
  -8  -1   2       41.34       29.41      4.39 o 
  -7  -1   2       25.97       30.83      3.45 o 
  -6  -1   2      436.49      505.81     10.41 o 
  -5  -1   2      126.55      121.23      4.76 o 
  -4  -1   2      273.99      262.29      6.53 o 
  -3  -1   2       49.59       54.19      3.52 o 
  -2  -1   2    49724.16    47553.46    887.39 o 
  -1  -1   2       13.33       -7.52      3.76 o 
   0  -1   2        4.16        3.73      2.70 o 
   1  -1   2        5.90        0.46      1.99 o 
   2  -1   2       24.90       18.44      3.39 o 
   4  -1   2     5076.45     4671.87     87.99 o 
   5  -1   2      312.04      319.41     13.40 o 
   6  -1   2     2253.38     2244.56     47.18 o 
   7  -1   2      316.03      312.54     12.61 o 
   8  -1   2     3473.10     3538.01     67.14 o 
   9  -1   2      114.53       -0.97     16.51 o 
  10  -1   2     1049.96     1109.61     28.33 o 
  11  -1   2       53.52       77.11      9.62 o 
  12  -1   2       29.04       20.10     24.04 o 
 -11   0   2       14.18       -3.58     13.17 o 
 -10   0   2        8.00       24.65     11.88 o 
  -9   0   2        2.63       -0.97      5.79 o 
  -8   0   2      590.77      604.47     37.26 o 
  -7   0   2      118.88      114.29     11.97 o 
  -6   0   2     1505.47     1424.73     25.51 o 
  -5   0   2      910.85      901.08     18.89 o 
  -4   0   2     1897.47     1933.22     32.34 o 
  -3   0   2      973.95      813.17     17.18 o 
  -2   0   2     3802.31     3802.89     72.87 o 
  -1   0   2        1.30        0.53      2.13 o 
   0   0   2     1383.08     1418.50     53.54 o 
   1   0   2       67.68       -0.01      0.54 o 
   2   0   2    23963.28    22557.35    578.94 o 
   3   0   2      324.47      301.26     60.03 o 
   5   0   2      260.41      274.43     22.11 o 
   6   0   2      550.24      540.93     18.47 o 
   7   0   2       55.62       60.27      8.25 o 
   8   0   2       20.97        6.98      4.94 o 
   9   0   2       35.83       52.15      7.17 o 
  10   0   2       32.03       42.40      7.68 o 
  11   0   2      174.84      253.62     32.07 o 
  12   0   2      107.05       87.15     24.13 o 
 -12   1   2      153.46      209.04     26.33 o 
 -11   1   2        9.32        3.77     12.05 o 
 -10   1   2      101.20      109.45     21.39 o 
  -9   1   2       10.22        8.18      6.24 o 
  -8   1   2      539.04      554.01     22.97 o 
  -7   1   2       33.28       14.92      3.64 o 
  -6   1   2      252.98      259.23      9.44 o 
  -5   1   2       95.43      112.63      6.05 o 
  -4   1   2     3687.20     3636.95     57.38 o 
  -3   1   2      138.88       49.66     10.94 o 
  -2   1   2        4.65        0.40      1.04 o 
  -1   1   2       32.31       17.49      2.22 o 
   0   1   2        1.16       -1.18      1.46 o 
   1   1   2      153.78      116.38     17.06 o 
   2   1   2      773.89      806.77     20.51 o 
   3   1   2     4412.94     3162.43    111.32 o 
   4   1   2     3590.15     3625.78     97.82 o 
   5   1   2     1205.91      539.14     27.87 o 
   6   1   2       18.64       -0.80      6.90 o 
   7   1   2      162.38      185.78     11.28 o 
   8   1   2       50.75       49.35      7.48 o 
   9   1   2       19.15       23.52      6.09 o 
  10   1   2      557.47      619.94     61.06 o 
 -11   2   2       25.80       26.69     10.49 o 
 -10   2   2       43.80       29.40      8.10 o 
  -9   2   2       69.83       48.19      8.30 o 
  -8   2   2      274.82      321.16     12.74 o 
  -7   2   2       34.81       16.71      5.01 o 
  -6   2   2       14.70        8.45      3.47 o 
  -5   2   2      112.85       -0.30      9.51 o 
  -4   2   2       63.93       49.72      4.02 o 
  -3   2   2     1047.20      934.43     19.91 o 
  -2   2   2       95.54       93.40      6.32 o 
  -1   2   2       42.28       29.99      2.76 o 
   0   2   2     1502.94     1673.37     32.25 o 
   1   2   2        5.32       -0.04      2.36 o 
   2   2   2     2943.55     3060.99     65.34 o 
   3   2   2        2.65        3.46      1.66 o 
   4   2   2       47.08       60.47      6.32 o 
   5   2   2     1323.38     1223.45     34.97 o 
   6   2   2       32.87       39.43      3.66 o 
   7   2   2      327.56      307.33     14.53 o 
   8   2   2      117.83      112.12     10.66 o 
   9   2   2      248.92      323.59     16.18 o 
 -11   3   2        0.23        3.71      9.67 o 
 -10   3   2      209.97      205.13     15.32 o 
  -9   3   2       49.01       21.64     12.37 o 
  -8   3   2       18.15       17.98      6.85 o 
  -7   3   2       12.50        4.24      3.32 o 
  -6   3   2      181.16      199.71     11.20 o 
  -5   3   2       77.36       60.14      6.04 o 
  -4   3   2     1332.89     1376.21     23.81 o 
  -3   3   2       37.23       31.03      3.21 o 
  -1   3   2      157.85      162.88      8.32 o 
   0   3   2        0.71        0.55      1.93 o 
   1   3   2      933.23      859.96     44.80 o 
   2   3   2     1445.12     1481.61     42.57 o 
   3   3   2      321.17      300.25     10.06 o 
   4   3   2     1191.03     1249.00     31.97 o 
   5   3   2       90.93       95.26      6.23 o 
   6   3   2      124.82      165.26     18.03 o 
   7   3   2      967.88     1000.16     23.78 o 
   8   3   2      109.46      101.10      7.75 o 
 -11   4   2       13.82        8.47      6.70 o 
 -10   4   2      170.87      189.39     12.11 o 
  -9   4   2      117.93      131.03      9.96 o 
  -8   4   2       61.91       72.26      9.45 o 
  -7   4   2       84.10       83.90      6.42 o 
  -5   4   2       81.88       69.58      8.63 o 
  -4   4   2      934.08     1115.52     24.33 o 
  -3   4   2        1.09        1.67      2.50 o 
  -2   4   2     1142.13     1342.67     26.91 o 
  -1   4   2     1980.34     1764.04     24.69 o 
   0   4   2     5206.05     5206.33     66.66 o 
   1   4   2     1405.92     1211.37     24.14 o 
   2   4   2      147.88      136.89      8.00 o 
   3   4   2        4.88       -1.40      2.69 o 
   4   4   2     2569.99     2801.92     62.02 o 
   5   4   2      187.07      196.56      8.05 o 
   6   4   2      124.06      114.65      7.99 o 
   7   4   2       37.90       34.15      5.40 o 
   8   4   2      220.53      173.96     18.88 o 
   9   4   2      232.11      242.83     19.56 o 
 -11   5   2       75.81       99.67     10.59 o 
 -10   5   2      301.79      301.76     16.65 o 
  -9   5   2       18.36        8.58      5.86 o 
  -8   5   2      126.08      129.67      8.72 o 
  -7   5   2       17.82       14.33      4.36 o 
  -6   5   2        7.91        5.32      4.53 o 
  -5   5   2       86.11       78.74      7.61 o 
  -4   5   2     3093.37     3085.68     57.05 o 
  -3   5   2       68.08       70.36      5.77 o 
  -2   5   2     1643.40     1676.68     22.83 o 
  -1   5   2      217.76      194.20      5.40 o 
   0   5   2        1.95        1.10      1.76 o 
   1   5   2      168.53      165.51      5.48 o 
   2   5   2      396.68      462.10     10.33 o 
   3   5   2      411.16      388.36     14.02 o 
   4   5   2       78.65      103.18      7.96 o 
   5   5   2       16.81       14.65      8.41 o 
   6   5   2       27.22       17.15      7.72 o 
   7   5   2       81.35       62.15      8.85 o 
   8   5   2      493.05      452.99     27.52 o 
   9   5   2       14.86       20.44      6.15 o 
  10   5   2      212.11      207.38     12.20 o 
  11   5   2       84.34       65.56     13.95 o 
 -10   6   2       28.10       24.22      8.49 o 
  -9   6   2       46.37       45.59      7.02 o 
  -8   6   2       31.41       44.01      6.54 o 
  -7   6   2        2.45        1.02      4.43 o 
  -6   6   2      451.90      479.73     20.02 o 
  -5   6   2       51.70       39.34      5.25 o 
  -4   6   2      429.34      421.71     12.48 o 
  -3   6   2      157.20      141.27      8.18 o 
  -2   6   2     1827.19     1764.33     24.51 o 
  -1   6   2      447.95      412.45      9.40 o 
   0   6   2        3.96       -0.42      2.49 o 
   1   6   2      898.98      869.20     13.47 o 
   2   6   2      647.91      805.96     15.28 o 
   3   6   2       57.75       52.81      5.12 o 
   4   6   2        1.96       -1.84      3.27 o 
   5   6   2        3.08        3.78      4.44 o 
   6   6   2       15.50        7.44      7.06 o 
   7   6   2      179.81      186.99     24.94 o 
   8   6   2       16.65       19.20     10.10 o 
   9   6   2       21.84        3.92      7.48 o 
  10   6   2       90.03       78.18     10.96 o 
 -10   7   2       61.98       49.26      8.95 o 
  -9   7   2       35.56       38.16      7.24 o 
  -8   7   2        3.82       -4.10      5.41 o 
  -7   7   2       44.84       24.28      5.65 o 
  -6   7   2        1.90       -1.94      4.72 o 
  -5   7   2        6.20       -3.70      4.25 o 
  -4   7   2      274.42      320.54     11.90 o 
  -3   7   2       80.40       84.57      5.80 o 
  -2   7   2      739.52      793.72     14.26 o 
  -1   7   2       38.70       42.94      3.58 o 
   0   7   2       14.47        8.95      3.47 o 
   1   7   2      111.21      117.35      4.83 o 
   2   7   2      344.03      356.26     10.09 o 
   3   7   2      225.30      247.82     12.44 o 
   4   7   2      460.54      484.68     23.90 o 
   5   7   2      112.82      129.16     10.65 o 
   6   7   2       16.44        7.47      7.20 o 
   7   7   2       12.10        7.64     10.80 o 
   8   7   2        2.01        5.41      7.72 o 
   9   7   2      142.52      197.03     17.59 o 
  10   7   2        5.08        9.05      8.79 o 
  -9   8   2       29.70       38.40      7.72 o 
  -8   8   2      294.46      297.19     14.77 o 
  -7   8   2       26.61       15.21      5.94 o 
  -6   8   2       86.47      102.78      8.93 o 
  -5   8   2       39.10       35.65      5.31 o 
  -4   8   2      863.16      870.76     18.44 o 
  -3   8   2      189.07      171.91      8.69 o 
  -2   8   2      726.08      726.18     14.87 o 
  -1   8   2      137.12      149.69      6.85 o 
   0   8   2      448.17      420.09     11.69 o 
   1   8   2       52.09       61.25      5.58 o 
   2   8   2      442.35      370.81     11.25 o 
   3   8   2       98.79      110.56      8.25 o 
   4   8   2      153.99      155.78      9.58 o 
   5   8   2       63.22       73.90     24.54 o 
   6   8   2       59.76       70.09     12.50 o 
   7   8   2      354.31      421.04     23.62 o 
   8   8   2       58.36       59.05     12.09 o 
   9   8   2       13.31        1.42      8.31 o 
  -8   9   2      186.33      175.88     12.33 o 
  -7   9   2       55.86       45.27      7.91 o 
  -6   9   2      633.84      607.60     18.61 o 
  -5   9   2      130.23      118.85      8.34 o 
  -4   9   2      778.17      684.66     16.58 o 
  -3   9   2      115.44      113.53      7.62 o 
  -2   9   2      911.42      825.70     16.85 o 
  -1   9   2      104.59      131.46      6.83 o 
   0   9   2        9.65       14.34      5.21 o 
   1   9   2        9.69       13.96      4.63 o 
   2   9   2      378.17      367.08     11.61 o 
   3   9   2       16.38       12.22      5.60 o 
   4   9   2       19.40        9.81      6.32 o 
   5   9   2       35.44       20.82     24.66 o 
   6   9   2      563.36      625.15     30.31 o 
   7   9   2        6.39        8.20      9.91 o 
   8   9   2       18.71        7.48      9.92 o 
  -7  10   2       88.99       91.81     10.03 o 
  -6  10   2      209.07      186.69     12.42 o 
  -5  10   2        3.92        1.55      5.38 o 
  -4  10   2       23.30        9.49      7.05 o 
  -3  10   2       36.06       30.52      6.27 o 
  -2  10   2      442.37      430.40     19.38 o 
  -1  10   2      340.27      272.48     24.36 o 
   0  10   2      306.88      287.85     13.75 o 
   1  10   2      135.99      128.74     11.34 o 
   2  10   2       66.90       68.61      8.97 o 
   3  10   2       43.99       39.89      7.19 o 
   4  10   2       29.60       25.34      9.48 o 
   5  10   2        1.52       -2.48      6.98 o 
   6  10   2       12.28        2.41     10.44 o 
   7  10   2       18.31        5.23     10.78 o 
  -6  11   2       18.71       17.01      6.82 o 
  -5  11   2       26.36       14.30      6.61 o 
  -4  11   2       50.18       42.31      7.55 o 
  -3  11   2       60.64       41.03     10.02 o 
  -2  11   2       62.52       61.73     13.84 o 
  -1  11   2       43.73       44.94      6.42 o 
   0  11   2        9.31        3.91     10.82 o 
   1  11   2       38.72       50.94      7.92 o 
   2  11   2       41.28       36.63     10.42 o 
   3  11   2      155.52      138.30     13.04 o 
   4  11   2       88.27       80.30     11.07 o 
   5  11   2       29.38       31.65      9.10 o 
   6  11   2      152.19      147.81     19.84 o 
  -4  12   2        2.97       -8.57     10.70 o 
  -3  12   2       80.32       78.04     14.51 o 
  -2  12   2      257.31      273.74     22.90 o 
  -1  12   2       63.53       71.07     13.54 o 
   0  12   2      564.14      533.85     20.07 o 
   1  12   2       73.71       61.93      9.01 o 
   2  12   2      132.29      150.25     19.79 o 
   3  12   2        6.28       -1.77     11.66 o 
   4  12   2       41.29       17.49     10.62 o 
  -1  13   2        1.01       11.83      8.33 o 
   0  13   2        4.85       -0.76      7.62 o 
   1  13   2       74.64       72.31     11.68 o 
  -4 -12   3      674.67      753.25     33.89 o 
  -3 -12   3       86.96       51.39     15.37 o 
  -2 -12   3      729.70      658.97     37.49 o 
  -1 -12   3       16.60       20.97      7.89 o 
   0 -12   3        0.01        6.17     10.41 o 
   1 -12   3        3.27        8.63      6.96 o 
   2 -12   3       31.28       11.01     10.66 o 
   3 -12   3      123.87      115.41     16.05 o 
   4 -12   3        0.02        0.40      8.04 o 
  -6 -11   3      182.17      181.18     22.18 o 
  -5 -11   3       20.31       23.43      9.29 o 
  -4 -11   3        7.78       -1.56      8.52 o 
  -3 -11   3       59.77       48.93     11.57 o 
  -2 -11   3       32.36       56.35     13.87 o 
  -1 -11   3       56.40       62.90     11.39 o 
   0 -11   3       73.64       58.60     12.33 o 
   1 -11   3      110.06       78.47     10.72 o 
   2 -11   3       60.72       62.54      6.50 o 
   3 -11   3       22.55        1.03     10.56 o 
   4 -11   3        1.60        6.10      5.52 o 
   5 -11   3        7.23       13.65      6.22 o 
   6 -11   3        7.28       12.51      6.50 o 
  -7 -10   3       44.95       55.54     15.16 o 
  -6 -10   3       11.61        1.80     10.85 o 
  -5 -10   3      128.30      126.12     20.19 o 
  -4 -10   3     1655.04     1652.61     44.57 o 
  -3 -10   3       95.66       68.67      9.85 o 
  -2 -10   3      353.80      315.36     16.73 o 
  -1 -10   3       90.85       93.37      9.66 o 
   0 -10   3       24.08       20.45      6.38 o 
   1 -10   3       50.73       62.58      6.92 o 
   2 -10   3      184.57      186.97      8.88 o 
   3 -10   3       36.48       29.62      9.40 o 
   4 -10   3       16.38       10.59      7.41 o 
   5 -10   3        0.41       -4.96      5.13 o 
   6 -10   3       22.91       27.98      7.56 o 
   7 -10   3       57.52       38.61      7.93 o 
   8 -10   3       12.31       13.50      7.43 o 
  -8  -9   3       83.08      124.19     17.27 o 
  -7  -9   3       58.76       53.13     13.51 o 
  -6  -9   3        3.12        5.82     10.31 o 
  -5  -9   3      143.59      139.84     12.14 o 
  -4  -9   3       26.52       18.42      7.18 o 
  -3  -9   3        2.90       13.50      6.52 o 
  -2  -9   3       67.58       71.94      7.59 o 
  -1  -9   3      467.70      485.47     14.03 o 
   0  -9   3       20.22       13.30      5.50 o 
   1  -9   3      111.46      141.21      7.51 o 
   2  -9   3       38.21       34.96      4.72 o 
   3  -9   3      383.71      353.70     12.30 o 
   4  -9   3      179.60      183.90      9.92 o 
   5  -9   3       76.57       71.19      7.32 o 
   6  -9   3       74.06       56.10      8.48 o 
   7  -9   3      116.95      138.80     11.33 o 
   8  -9   3      109.05      113.24     10.46 o 
   9  -9   3        3.33       14.42      7.12 o 
  -9  -8   3       52.48       78.38     28.00 o 
  -8  -8   3       13.57        6.92     13.02 o 
  -7  -8   3       51.94       56.76     13.70 o 
  -6  -8   3       56.94       45.91     11.13 o 
  -5  -8   3        1.62        8.72      9.20 o 
  -4  -8   3       87.66       86.42     11.02 o 
  -3  -8   3      422.55      384.06     16.34 o 
  -2  -8   3      943.71      950.05     20.14 o 
  -1  -8   3      486.28      452.55     11.61 o 
   0  -8   3        4.34        2.82      3.12 o 
   1  -8   3      142.81      129.51      6.34 o 
   2  -8   3     4361.17     4676.60     66.10 o 
   3  -8   3       25.18       30.40      4.95 o 
   4  -8   3       92.06       90.89      7.05 o 
   5  -8   3       92.22       87.84      7.18 o 
   6  -8   3        0.25       -0.80      5.37 o 
   7  -8   3       17.91       11.51      6.31 o 
   8  -8   3      100.02       74.58      8.42 o 
   9  -8   3       37.46       48.91      7.73 o 
  -9  -7   3       11.56        4.08      9.00 o 
  -8  -7   3        3.82       -0.68      8.07 o 
  -7  -7   3        3.91       -8.11      7.74 o 
  -6  -7   3        2.13      -11.58      8.08 o 
  -5  -7   3       18.45       29.52      9.41 o 
  -4  -7   3     2166.83     2208.12     51.34 o 
  -3  -7   3      236.11      350.67     14.77 o 
  -2  -7   3     1157.80     1137.72     26.04 o 
  -1  -7   3      627.34      590.17     13.12 o 
   0  -7   3     1574.66     1611.20     26.74 o 
   1  -7   3      176.46      148.61      5.66 o 
   2  -7   3       59.35       67.11      7.78 o 
   3  -7   3      109.19      131.92      8.19 o 
   4  -7   3      633.43      597.01     14.49 o 
   5  -7   3       34.25       35.27      5.79 o 
   6  -7   3        8.05        6.85      5.23 o 
   7  -7   3       19.26       18.67      5.32 o 
   8  -7   3      241.38      267.94     13.84 o 
   9  -7   3       49.22       42.77      8.45 o 
  10  -7   3        3.82        4.13      6.27 o 
 -10  -6   3       23.21        2.79      9.15 o 
  -9  -6   3      203.27      190.59     16.73 o 
  -8  -6   3      125.83       91.11     12.03 o 
  -7  -6   3      489.31      496.35     18.82 o 
  -5  -6   3       28.38       32.43      8.40 o 
  -4  -6   3     1866.85     1976.55     45.66 o 
  -3  -6   3     1453.84     1318.37     28.05 o 
  -2  -6   3     1033.13     1148.66     21.81 o 
  -1  -6   3      122.50       97.39      4.98 o 
   0  -6   3        6.41        6.40      3.12 o 
   1  -6   3       45.38       39.58      3.07 o 
   2  -6   3       19.85       32.30      3.31 o 
   3  -6   3       35.71       32.11      3.99 o 
   4  -6   3     1933.64     1962.80     33.44 o 
   5  -6   3        1.89       -4.08      3.64 o 
   6  -6   3      101.03      101.80      7.90 o 
   7  -6   3       59.04       53.99      6.72 o 
   8  -6   3       24.98       24.57      5.98 o 
   9  -6   3       97.13      104.00      8.79 o 
  10  -6   3       27.55       11.43      5.97 o 
  11  -6   3       27.39       10.02      6.36 o 
 -10  -5   3       15.26       25.55     14.35 o 
  -9  -5   3       89.42      109.12     12.60 o 
  -8  -5   3     1295.83     1259.36     52.28 o 
  -7  -5   3      560.98      583.98     24.36 o 
  -6  -5   3      820.84      811.67     29.93 o 
  -4  -5   3       48.27       44.34     12.15 o 
  -3  -5   3       67.33       73.04      5.80 o 
  -2  -5   3      522.95      594.00     12.36 o 
  -1  -5   3     2776.71     2810.30     42.83 o 
   0  -5   3     2135.15     1986.63     33.91 o 
   1  -5   3     1285.97     1463.31     19.93 o 
   2  -5   3      246.47      263.44      6.31 o 
   3  -5   3      569.06      623.17     15.36 o 
   4  -5   3      421.02      419.78     12.90 o 
   5  -5   3        9.48        2.92      2.44 o 
   6  -5   3      152.73      149.18     10.54 o 
   7  -5   3      161.99      183.75     11.69 o 
   8  -5   3      769.45      726.12     19.02 o 
   9  -5   3       97.69       56.47      9.36 o 
  10  -5   3      407.22      424.23     15.25 o 
  11  -5   3       41.29       63.67      7.55 o 
 -11  -4   3       15.01        2.24      7.42 o 
 -10  -4   3      381.87      419.12     19.71 o 
  -9  -4   3      155.70      184.00     14.06 o 
  -8  -4   3      200.20      104.98     13.95 o 
  -7  -4   3      236.79      249.86     29.10 o 
  -5  -4   3      338.68      384.13     16.92 o 
  -4  -4   3     7194.80     7631.14    213.34 o 
  -3  -4   3      208.11      220.19      8.70 o 
  -2  -4   3      668.35      758.82     17.47 o 
  -1  -4   3      546.06      711.86     12.60 o 
   0  -4   3       10.19       10.33      1.99 o 
   1  -4   3      172.96       97.38     11.54 o 
   2  -4   3     3294.60     3712.32     63.21 o 
   3  -4   3      367.00      356.97     10.26 o 
   4  -4   3       42.49       30.07      4.41 o 
   5  -4   3       46.05       19.05      3.09 o 
   6  -4   3     1091.47     1171.08     27.74 o 
   7  -4   3       30.61       19.74      4.05 o 
   8  -4   3      584.53      570.54     19.05 o 
   9  -4   3       14.76       -0.98      5.66 o 
  10  -4   3      116.60      123.61     11.64 o 
  11  -4   3       83.61       76.00     12.11 o 
 -10  -3   3      108.70      106.75     12.81 o 
  -9  -3   3       50.96       60.39     12.57 o 
  -8  -3   3      139.89      139.13     10.84 o 
  -7  -3   3       38.59       13.35      4.47 o 
  -6  -3   3     1770.45     1636.62     39.97 o 
  -5  -3   3      595.15      612.42     18.13 o 
  -4  -3   3     1853.45     1882.93     38.58 o 
  -3  -3   3      168.46      166.43     11.02 o 
  -2  -3   3    10242.15    10656.93    268.38 o 
  -1  -3   3     3805.85     3182.46     59.26 o 
   0  -3   3     8642.68     8136.04    119.78 o 
   1  -3   3     7390.52     5952.81     97.42 o 
   3  -3   3      230.42      286.80      9.29 o 
   4  -3   3     2319.19     2518.95     44.17 o 
   5  -3   3       25.68       19.81      2.42 o 
   6  -3   3     2795.53     2666.14     59.92 o 
   7  -3   3      275.71      297.36     10.00 o 
   8  -3   3     1696.29     1746.17     31.79 o 
   9  -3   3       63.55       84.29     10.10 o 
  10  -3   3     2007.08     2043.94     51.57 o 
  11  -3   3        7.87        4.43      8.14 o 
  12  -3   3      149.00      170.04     16.01 o 
  -9  -2   3       32.53       36.72      9.96 o 
  -8  -2   3       43.37       61.39     10.32 o 
  -7  -2   3       94.53       71.27      7.75 o 
  -6  -2   3       90.15       91.07      5.97 o 
  -5  -2   3     1128.21     1033.35     16.74 o 
  -4  -2   3      171.46      170.78      5.45 o 
  -3  -2   3       83.27       65.22      6.89 o 
  -2  -2   3    11528.33    11367.81    313.21 o 
  -1  -2   3      525.56      495.77     20.74 o 
   0  -2   3       47.83       51.33      4.16 o 
   1  -2   3      509.98      405.32     10.25 o 
   2  -2   3    17967.09    17651.36    372.34 o 
   4  -2   3    14851.75    14802.91    241.27 o 
   5  -2   3      859.59      846.92     34.07 o 
   6  -2   3     1436.77     1472.11     26.11 o 
   7  -2   3      733.45      744.09     33.10 o 
   8  -2   3     2173.50     2394.62     52.63 o 
   9  -2   3      322.73      335.66     15.68 o 
  10  -2   3       25.30       -1.18      7.21 o 
  11  -2   3      285.04      393.18     19.51 o 
  12  -2   3        7.71       19.66      9.03 o 
 -10  -1   3      410.19      405.99     43.84 o 
  -9  -1   3       10.70        8.05     14.65 o 
  -8  -1   3      325.52      333.20     20.48 o 
  -7  -1   3       32.19       43.00      4.06 o 
  -6  -1   3       51.36       47.30      3.82 o 
  -5  -1   3       25.97       21.58      2.59 o 
  -4  -1   3     1191.82     1322.68     28.67 o 
  -3  -1   3      164.31      140.93      5.81 o 
  -2  -1   3     2435.72     2622.53     73.16 o 
  -1  -1   3        7.86        2.44      2.09 o 
   0  -1   3    13817.33    13182.50    337.13 o 
   1  -1   3        5.13       -6.04      3.02 o 
   2  -1   3    10822.69    10960.86    274.07 o 
   3  -1   3     5913.60     3073.86    121.07 o 
   4  -1   3      134.50      125.06      5.01 o 
   5  -1   3      513.86      626.68     39.80 o 
   6  -1   3      678.28      683.73     22.27 o 
   7  -1   3       88.35      118.16     10.72 o 
   8  -1   3      136.20      156.04     11.58 o 
   9  -1   3       56.80       24.51      8.63 o 
  10  -1   3       22.87       25.51      7.37 o 
  11  -1   3       39.82       20.28      7.34 o 
  12  -1   3       12.21       43.80     12.24 o 
 -11   0   3       86.35      209.74     37.68 o 
 -10   0   3       35.47        5.31     11.57 o 
  -9   0   3       66.14       68.28     14.01 o 
  -8   0   3      342.68      383.36     15.42 o 
  -7   0   3      187.37      176.39     12.40 o 
  -6   0   3      788.17      771.18     19.21 o 
  -5   0   3       30.65       37.33      3.82 o 
  -4   0   3       12.03        8.75      2.48 o 
  -3   0   3      801.46      734.05     32.71 o 
  -2   0   3     4702.37     4490.30     75.37 o 
  -1   0   3        4.33        2.88      2.28 o 
   0   0   3        6.29        6.14      2.69 o 
   1   0   3        2.84        4.32      2.30 o 
   2   0   3      236.85      171.97      9.73 o 
   3   0   3     2734.82     2336.00     64.67 o 
   5   0   3      347.44      383.21     17.28 o 
   6   0   3       29.95       38.37      7.96 o 
   7   0   3       11.64       12.83      5.93 o 
   8   0   3       40.23       45.18     10.60 o 
   9   0   3       43.54       35.55      9.51 o 
  10   0   3       14.06       21.92      6.71 o 
  11   0   3        1.35       16.28     14.12 o 
 -11   1   3        0.92        7.41     14.32 o 
 -10   1   3      437.37      466.42     30.35 o 
  -9   1   3        2.56        4.55      5.80 o 
  -8   1   3      539.75      549.57     15.73 o 
  -7   1   3      190.87      230.93      9.88 o 
  -6   1   3      322.91      340.94     14.20 o 
  -5   1   3       23.66        7.34      3.00 o 
  -4   1   3      663.53      685.18     25.62 o 
  -3   1   3        5.95        1.28      1.78 o 
  -2   1   3      816.24      905.29     17.11 o 
  -1   1   3        2.34        0.46      1.37 o 
   0   1   3    26197.57    25045.71    922.83 o 
   1   1   3        8.04        4.06      2.35 o 
   2   1   3      124.89       96.51      6.27 o 
   3   1   3     3664.34     2948.22     83.47 o 
   4   1   3      288.30      301.36     42.78 o 
   6   1   3      659.68      707.30     26.26 o 
   7   1   3      306.57      352.22     18.25 o 
   8   1   3      120.68      164.17     13.04 o 
   9   1   3       31.10       32.25      7.24 o 
  10   1   3        9.51       13.41      5.89 o 
 -11   2   3       25.56       21.31     18.09 o 
 -10   2   3       16.08        9.34      9.17 o 
  -9   2   3       60.25       65.89      9.08 o 
  -8   2   3       97.51      131.22     11.25 o 
  -7   2   3       53.03       53.64      5.87 o 
  -6   2   3      883.45      903.17     25.11 o 
  -5   2   3       17.24       25.73      3.21 o 
  -4   2   3      319.75      320.49      8.65 o 
  -3   2   3      203.57      149.77      8.42 o 
  -2   2   3     2618.24     2559.98     49.11 o 
  -1   2   3      172.89      121.67      4.58 o 
   0   2   3        0.01       -4.65      2.33 o 
   1   2   3       68.99       50.32      4.02 o 
   2   2   3     5468.00     5696.81    119.59 o 
   3   2   3      204.65      198.52     21.02 o 
   4   2   3      102.08       26.96      3.88 o 
   5   2   3      455.31      392.70     31.65 o 
   6   2   3     1632.47     1639.22     33.09 o 
   7   2   3      130.78      164.22     14.05 o 
   8   2   3       64.26       68.31      8.99 o 
   9   2   3       85.25      100.67      9.92 o 
 -11   3   3       28.88       24.62     10.78 o 
 -10   3   3       18.33       14.42      6.24 o 
  -9   3   3        7.86        7.26      5.47 o 
  -8   3   3       82.46       62.06      6.71 o 
  -7   3   3       75.29       78.72      6.51 o 
  -6   3   3      996.74     1024.98     22.25 o 
  -5   3   3       70.29       62.93      6.71 o 
  -4   3   3      789.31      817.41     15.85 o 
  -3   3   3      169.30      173.63      9.73 o 
  -2   3   3     5652.63     5325.74     99.23 o 
  -1   3   3      141.64      130.51      6.41 o 
   0   3   3      139.96      134.94      4.65 o 
   1   3   3      448.30      396.58     14.73 o 
   2   3   3        0.52       -1.96      1.90 o 
   3   3   3      125.38      159.32      7.47 o 
   5   3   3      760.18      761.65     17.61 o 
   6   3   3     2784.76     2740.05     84.69 o 
   7   3   3       89.15      112.81      8.28 o 
   8   3   3      323.68      340.69     20.58 o 
 -11   4   3       42.19       37.31      7.89 o 
 -10   4   3       29.33       12.50      6.56 o 
  -9   4   3       58.45       62.16      7.95 o 
  -8   4   3        6.13       -0.51      4.21 o 
  -7   4   3       92.50       91.29      6.88 o 
  -6   4   3       81.92       98.63      8.73 o 
  -5   4   3      169.92      184.74     12.17 o 
  -4   4   3      277.60      241.68      9.65 o 
  -3   4   3      246.12      244.15      9.72 o 
  -2   4   3     1126.11     1174.09     26.66 o 
  -1   4   3      338.93      410.72      7.50 o 
   0   4   3        2.16       -1.70      1.57 o 
   1   4   3      703.35      804.95     18.07 o 
   2   4   3     1512.60     1534.14     71.45 o 
   3   4   3      307.54      263.20     18.91 o 
   4   4   3     5649.70     6182.51    114.18 o 
   5   4   3       30.57       10.79      3.64 o 
   6   4   3     1521.07     1535.85     37.05 o 
   7   4   3      195.82      208.16     10.49 o 
   8   4   3      371.68      400.55     19.50 o 
   9   4   3      506.32      519.22     28.78 o 
 -11   5   3       11.86       20.52      7.49 o 
 -10   5   3      287.14      305.02     15.32 o 
  -9   5   3       18.51        7.69      5.30 o 
  -8   5   3       33.71       28.24      5.59 o 
  -7   5   3       37.18        7.52      4.33 o 
  -6   5   3      326.58      328.99     11.31 o 
  -5   5   3       36.38       24.96      6.61 o 
  -4   5   3      844.00      929.14     21.17 o 
  -3   5   3      118.53      123.38      7.96 o 
  -2   5   3       58.66      102.04      4.03 o 
  -1   5   3      149.99      160.89      4.97 o 
   0   5   3     9449.67    10287.82    123.00 o 
   1   5   3       65.97       88.64      4.40 o 
   2   5   3      856.11      985.66     18.43 o 
   3   5   3      360.68      380.62     14.95 o 
   4   5   3      155.53      159.35     11.82 o 
   5   5   3        5.13        5.37      3.82 o 
   6   5   3      182.19      181.58     12.72 o 
   7   5   3       41.53       37.87     10.76 o 
   8   5   3      142.97      126.06     12.45 o 
   9   5   3        1.60       -1.73      6.31 o 
  10   5   3       58.09       39.70      9.10 o 
  11   5   3       10.93      -18.29      9.14 o 
 -10   6   3       29.23       33.84      7.93 o 
  -9   6   3       24.61       18.09      5.97 o 
  -8   6   3      419.07      407.53     14.03 o 
  -7   6   3        2.17        2.16      4.56 o 
  -6   6   3      982.72      913.62     21.09 o 
  -5   6   3       73.40       49.66      5.56 o 
  -4   6   3     1305.05     1354.46     27.54 o 
  -3   6   3      151.46      159.74      7.57 o 
  -2   6   3     2419.86     2355.38     31.47 o 
  -1   6   3      348.69      317.49      7.34 o 
   0   6   3        8.97        4.96      2.20 o 
   1   6   3      232.47      262.66      6.34 o 
   2   6   3     1558.19     1604.94     26.50 o 
   3   6   3      195.00      217.89      9.16 o 
   4   6   3       80.29       58.15      5.50 o 
   5   6   3       35.63       26.25     10.27 o 
   6   6   3      142.45      176.55     19.51 o 
   7   6   3       10.52       -0.94      6.65 o 
   8   6   3       12.28      -11.08      9.83 o 
   9   6   3       97.37       98.40     35.58 o 
  10   6   3       17.35       29.67      8.54 o 
  11   6   3        4.58       -5.07      7.59 o 
 -10   7   3       36.08       30.37      7.32 o 
  -9   7   3        6.98       13.96      6.28 o 
  -8   7   3       37.54       31.76      8.28 o 
  -7   7   3       21.56       33.92      6.08 o 
  -6   7   3        3.51       -3.84      4.70 o 
  -5   7   3       18.84       18.63      5.18 o 
  -4   7   3      149.79      136.72      8.69 o 
  -3   7   3      241.99      227.34      8.79 o 
  -2   7   3      234.50      230.72      9.08 o 
  -1   7   3       40.83       31.92      3.25 o 
   0   7   3      423.09      415.09     10.78 o 
   1   7   3       99.32       80.10      4.35 o 
   2   7   3     1133.89     1248.57     23.84 o 
   3   7   3      172.10      178.02      9.63 o 
   4   7   3      492.67      511.87     16.75 o 
   5   7   3       30.82       25.52      6.37 o 
   6   7   3        7.48        4.14      7.67 o 
   7   7   3       27.85       41.51     14.48 o 
   8   7   3       54.86       45.50      9.75 o 
   9   7   3        5.82        0.07      7.68 o 
  10   7   3        0.09       -2.20      7.81 o 
  -9   8   3       22.35        9.60      6.66 o 
  -8   8   3        3.91       10.08      6.33 o 
  -7   8   3       18.95       11.85      6.08 o 
  -6   8   3      105.75       88.79      8.14 o 
  -5   8   3       72.71       56.08      6.60 o 
  -4   8   3      748.71      645.90     15.48 o 
  -3   8   3      152.64      173.52      8.42 o 
  -2   8   3        3.13       -1.69      3.09 o 
  -1   8   3      112.67       99.89      5.71 o 
   0   8   3        2.17        0.89      2.30 o 
   1   8   3       50.95       55.52      6.21 o 
   2   8   3      126.61      138.13     12.40 o 
   3   8   3       79.32       75.10      7.27 o 
   4   8   3       29.35       26.25      5.48 o 
   5   8   3      113.32      122.94     11.36 o 
   6   8   3        0.19       -8.98      7.49 o 
   7   8   3      126.25      134.51     15.37 o 
   8   8   3       48.69       32.20     10.45 o 
   9   8   3       16.14       15.78     13.76 o 
  -8   9   3      264.05      269.54     14.79 o 
  -7   9   3        8.43        9.18      6.43 o 
  -6   9   3       35.20       30.35      7.60 o 
  -5   9   3       40.51       30.78      5.88 o 
  -4   9   3      404.24      376.06     14.22 o 
  -3   9   3        0.96       -0.80      4.54 o 
  -2   9   3        5.54        8.40      4.00 o 
  -1   9   3       31.55       47.83      4.79 o 
   0   9   3       48.16       61.17      8.76 o 
   1   9   3      287.46      271.74     10.70 o 
   2   9   3      251.94      288.96     10.97 o 
   3   9   3       74.85       61.08      7.40 o 
   4   9   3        1.67       -4.76      4.78 o 
   5   9   3        5.66       -0.22      8.36 o 
   6   9   3       18.56        6.07     10.95 o 
   7   9   3       16.29       25.77     10.91 o 
   8   9   3       75.90       83.58     14.47 o 
   9   9   3       13.24        4.97      9.93 o 
  -7  10   3       27.35       21.76      7.50 o 
  -6  10   3      162.65      165.28     16.88 o 
  -5  10   3       24.82       21.89      6.01 o 
  -4  10   3      168.86      178.68     11.01 o 
  -3  10   3      107.11       95.38      7.99 o 
  -2  10   3      398.84      345.01     12.22 o 
  -1  10   3      217.23      237.03     10.39 o 
   0  10   3       19.55       13.96      6.22 o 
   1  10   3       86.47       92.70      8.66 o 
   2  10   3      101.10      102.51      7.39 o 
   3  10   3       17.44       15.93      6.18 o 
   4  10   3       93.70       79.83     10.20 o 
   5  10   3        4.43       -3.87      6.63 o 
   6  10   3       19.53       32.20     11.83 o 
   7  10   3       74.18       60.40     19.71 o 
   8  10   3       16.26       14.16     15.30 o 
  -6  11   3      216.02      217.95     13.21 o 
  -5  11   3        6.84       17.59      6.80 o 
  -4  11   3      262.10      241.21     16.84 o 
  -3  11   3       34.23       31.67      9.76 o 
  -2  11   3      702.40      577.41     26.33 o 
  -1  11   3      174.84      164.75     15.93 o 
   0  11   3     1462.65     1331.94     34.69 o 
   1  11   3       12.87       27.16      8.38 o 
   2  11   3      110.68       96.25     30.97 o 
   3  11   3       62.74       73.20     12.15 o 
   4  11   3       67.33       54.56      9.92 o 
   5  11   3      113.31      133.86     23.65 o 
   6  11   3        1.89       11.44     11.81 o 
  -4  12   3      347.94      326.51     24.68 o 
  -3  12   3       25.99       10.06     11.39 o 
  -2  12   3       60.37       45.05     13.07 o 
  -1  12   3        8.67       15.37      8.69 o 
   0  12   3       39.44       32.56      8.24 o 
   1  12   3       82.32       83.15     14.04 o 
   2  12   3      325.29      336.44     25.92 o 
   3  12   3       12.39       23.09     13.22 o 
   4  12   3       10.27       11.10     10.24 o 
  -1  13   3       77.55       94.10     10.90 o 
   0  13   3        7.99       -0.59      8.90 o 
   1  13   3        0.42       -3.62      7.85 o 
  -3 -12   4      208.74      186.40     22.55 o 
  -2 -12   4      123.78      116.19     18.54 o 
  -1 -12   4       65.41       65.09     11.59 o 
   0 -12   4     1469.64     1490.04     43.84 o 
   1 -12   4       37.10       42.39      8.83 o 
   2 -12   4      375.84      412.20     24.13 o 
   3 -12   4       41.87       27.11     12.04 o 
   4 -12   4       12.68       34.84      9.40 o 
  -5 -11   4       85.57       81.45     12.22 o 
  -4 -11   4      438.00      439.94     22.06 o 
  -3 -11   4       28.88       15.70      9.62 o 
  -2 -11   4      116.59       95.02     16.06 o 
  -1 -11   4       18.05       21.38      8.49 o 
   0 -11   4        2.45      -10.65      6.45 o 
   1 -11   4       64.10       68.72      8.45 o 
   2 -11   4       57.05       63.74      7.39 o 
   3 -11   4       67.41       74.98      9.59 o 
   4 -11   4       65.51       62.02      7.41 o 
   5 -11   4       73.97       68.21      8.04 o 
   6 -11   4      125.47      123.79      9.73 o 
  -7 -10   4      134.95      180.27     21.53 o 
  -6 -10   4       46.86       59.29     14.40 o 
  -5 -10   4       97.30       99.20     15.69 o 
  -4 -10   4      596.59      592.39     37.49 o 
  -3 -10   4       39.55       38.16      8.62 o 
  -2 -10   4      857.19      826.79     21.46 o 
  -1 -10   4       53.94       70.90      8.81 o 
   0 -10   4      259.29      270.66     13.28 o 
   1 -10   4       43.47       48.99      6.39 o 
   2 -10   4      131.23      120.62      7.55 o 
   3 -10   4        7.78        4.09      5.18 o 
   4 -10   4       77.26       78.77      7.90 o 
   5 -10   4       12.50       12.92      5.91 o 
   6 -10   4        5.09       -0.67      7.04 o 
   7 -10   4      185.09      209.19     13.52 o 
   8 -10   4       37.60       39.83      8.72 o 
  -8  -9   4        0.53       -3.24     15.81 o 
  -7  -9   4       44.10       55.62     16.21 o 
  -6  -9   4       66.13       46.06     24.75 o 
  -5  -9   4        6.85        7.95      8.21 o 
  -4  -9   4      250.07      313.49     21.13 o 
  -3  -9   4      108.30      116.19     10.81 o 
  -2  -9   4       58.32       64.84      6.51 o 
  -1  -9   4      342.34      484.96     12.87 o 
   0  -9   4        2.52        1.41      4.74 o 
   1  -9   4      208.05      251.85     14.90 o 
   2  -9   4      331.63      341.01     10.27 o 
   3  -9   4       73.51       60.49      6.54 o 
   4  -9   4       22.56       17.76      5.36 o 
   5  -9   4       38.02       26.58      5.80 o 
   6  -9   4      535.09      573.74     19.05 o 
   7  -9   4       12.82       11.69      6.74 o 
   8  -9   4        2.09        5.32      6.62 o 
   9  -9   4        3.48        7.65      6.89 o 
  -9  -8   4       31.41       28.58     11.46 o 
  -8  -8   4       41.68       46.13     12.51 o 
  -7  -8   4      215.42      222.37     20.53 o 
  -6  -8   4        4.11        0.80      9.36 o 
  -5  -8   4      325.19      309.80     22.95 o 
  -4  -8   4       26.40       24.44      8.40 o 
  -3  -8   4      152.17      171.83     15.55 o 
  -2  -8   4     4590.07     4715.29     85.10 o 
  -1  -8   4      476.79      435.65     12.40 o 
   0  -8   4      392.40      385.66      9.56 o 
   1  -8   4      120.58      176.19      7.18 o 
   2  -8   4     2570.85     2585.66     39.05 o 
   3  -8   4      116.62      135.80      7.89 o 
   4  -8   4       32.91       23.28      5.07 o 
   5  -8   4        2.71       -2.97      4.13 o 
   6  -8   4       40.87       41.53      8.80 o 
   7  -8   4       46.77       35.82      7.14 o 
   8  -8   4      183.67      191.19     12.97 o 
   9  -8   4       64.86       55.25      8.09 o 
  -9  -7   4        7.82       -0.79      8.71 o 
  -8  -7   4      325.34      338.68     22.46 o 
  -7  -7   4        4.61        3.55      8.80 o 
  -6  -7   4     2392.12     2542.12     76.79 o 
  -5  -7   4      104.93      105.01     13.64 o 
  -4  -7   4      350.85      355.12     18.65 o 
  -3  -7   4        4.80        3.08      4.97 o 
  -2  -7   4     1077.60     1078.55     21.21 o 
  -1  -7   4     1166.42     1171.95     21.46 o 
   0  -7   4      119.11      144.87      7.40 o 
   1  -7   4      624.40      615.33     11.26 o 
   2  -7   4     1147.12     1142.90     20.00 o 
   3  -7   4      233.05      232.53     14.95 o 
   4  -7   4     1533.96     1478.39     27.43 o 
   5  -7   4      130.41      133.16      9.27 o 
   6  -7   4       40.96       33.68      6.48 o 
   7  -7   4       20.59       16.44      5.67 o 
   8  -7   4       20.51       11.80      5.79 o 
   9  -7   4      172.36      161.51     11.21 o 
  10  -7   4      136.08      137.64     12.13 o 
 -10  -6   4       32.82       23.78     10.04 o 
  -9  -6   4      251.00      226.07     38.37 o 
  -8  -6   4       82.21      113.02     14.18 o 
  -7  -6   4       72.37      117.63     13.37 o 
  -6  -6   4      868.43      933.47     28.12 o 
  -5  -6   4       26.30       40.72     10.73 o 
  -4  -6   4        6.40        1.81      4.95 o 
  -3  -6   4      367.63      358.51     11.30 o 
  -2  -6   4     1721.09     1889.59     32.82 o 
  -1  -6   4      379.98      390.98      9.00 o 
   0  -6   4      838.16      786.77     14.14 o 
   1  -6   4       59.15       52.38      3.37 o 
   2  -6   4     1011.19      991.97     22.07 o 
   3  -6   4       78.64       67.86      5.11 o 
   4  -6   4      207.12      198.58     11.38 o 
   5  -6   4       13.79        2.54      4.04 o 
   6  -6   4        3.77        5.82      4.41 o 
   7  -6   4       12.15        9.15      4.95 o 
   8  -6   4      675.58      720.63     19.74 o 
   9  -6   4       38.73       40.72      6.89 o 
  10  -6   4       22.11       22.20      6.31 o 
  11  -6   4       51.75       70.19     10.81 o 
 -10  -5   4      240.84      205.43     16.67 o 
  -9  -5   4       52.42       36.12     15.46 o 
  -8  -5   4     1065.05     1147.31     74.12 o 
  -7  -5   4      255.17      270.50     16.63 o 
  -6  -5   4     2848.69     3205.36     89.30 o 
  -5  -5   4       22.42       16.59     15.18 o 
  -4  -5   4    10980.69    11282.43    288.11 o 
  -3  -5   4       35.32       31.84      4.16 o 
  -2  -5   4      976.71     1052.27     18.01 o 
  -1  -5   4      713.17      699.89     12.34 o 
   0  -5   4        2.40        2.80      1.73 o 
   1  -5   4     2214.69     2240.00     30.48 o 
   2  -5   4     3212.58     3303.70     43.68 o 
   3  -5   4     2145.11     2023.51     33.29 o 
   4  -5   4      709.33      643.51     16.08 o 
   5  -5   4       41.65       11.64      5.16 o 
   6  -5   4       75.13       61.37     21.41 o 
   7  -5   4       11.25        2.58      4.94 o 
   8  -5   4      545.99      528.99     15.79 o 
   9  -5   4       32.59       43.48      6.59 o 
  10  -5   4      168.97      177.77     13.12 o 
  11  -5   4       41.64       57.30      7.37 o 
 -11  -4   4       35.58       31.08      9.00 o 
 -10  -4   4       15.90       12.70      7.93 o 
  -9  -4   4       17.44        6.81      7.22 o 
  -8  -4   4      529.74      521.66     22.12 o 
  -7  -4   4      140.14       98.64      9.84 o 
  -6  -4   4     1479.55     1516.35     45.74 o 
  -5  -4   4      393.34      408.62     19.38 o 
  -4  -4   4     2069.91     2374.42     71.87 o 
  -3  -4   4      957.99      910.28     29.96 o 
  -2  -4   4       85.24      105.49      5.65 o 
  -1  -4   4      713.45      659.07     11.48 o 
   0  -4   4       24.51       37.37      2.55 o 
   1  -4   4     1723.90      690.58     32.44 o 
   2  -4   4     8156.60     8355.52    136.84 o 
   3  -4   4      236.54      245.81      8.24 o 
   4  -4   4      559.06      623.20     21.31 o 
   5  -4   4      230.77      213.60     42.76 o 
   6  -4   4      160.64      135.23      9.68 o 
   7  -4   4      146.97      132.91      7.34 o 
   8  -4   4        2.18       -2.87      4.83 o 
   9  -4   4       33.30       25.58      6.02 o 
  10  -4   4      285.42      200.82     22.92 o 
  11  -4   4       12.91       12.93      9.37 o 
 -11  -3   4       12.68       15.78     11.26 o 
 -10  -3   4       88.42      107.39     11.18 o 
  -9  -3   4       55.04       73.40     10.22 o 
  -8  -3   4       50.79       29.92      6.73 o 
  -7  -3   4       80.04       74.59      7.64 o 
  -6  -3   4      386.44      390.58     17.63 o 
  -5  -3   4      112.73      128.03      8.33 o 
  -4  -3   4      353.76      391.25     12.72 o 
  -3  -3   4      310.15      269.32     14.87 o 
  -2  -3   4     3375.12     3212.01     84.97 o 
  -1  -3   4      727.70      846.97     21.67 o 
   0  -3   4      206.46      201.26      5.44 o 
   1  -3   4     1007.95     1280.65     21.73 o 
   3  -3   4       25.35       26.99      3.41 o 
   4  -3   4       43.45       38.41      4.02 o 
   5  -3   4      952.22      869.17     15.69 o 
   6  -3   4       49.23       29.73      5.00 o 
   7  -3   4       71.80       62.92      5.66 o 
   8  -3   4      110.59      143.62      9.55 o 
   9  -3   4      185.44      255.82     16.14 o 
  10  -3   4      326.97      345.59     17.46 o 
  11  -3   4        5.78        7.78      8.62 o 
  12  -3   4      146.84      100.19     21.42 o 
 -10  -2   4       34.80       25.02      9.66 o 
  -9  -2   4        1.87       -4.53      7.24 o 
  -8  -2   4      841.49      877.73     38.13 o 
  -7  -2   4      947.50      933.56     25.77 o 
  -6  -2   4       78.26       64.21      4.04 o 
  -5  -2   4      482.66      484.68      9.24 o 
  -4  -2   4      150.87      147.61      7.17 o 
  -3  -2   4      349.80      333.36     11.41 o 
  -2  -2   4     9579.40     9854.07    273.47 o 
  -1  -2   4     3545.24     2963.09     77.53 o 
   0  -2   4     4291.96     4213.17     78.37 o 
   1  -2   4      722.69      625.31     14.41 o 
   2  -2   4     2122.08     2374.93     53.98 o 
   4  -2   4      646.90      777.20     16.47 o 
   5  -2   4     1427.23     1276.18     24.93 o 
   6  -2   4        9.26       -0.03      2.72 o 
   7  -2   4      120.19      127.88      8.14 o 
   8  -2   4       36.03       49.24      7.68 o 
   9  -2   4      114.45      123.80     11.28 o 
  10  -2   4      355.71      370.38     17.36 o 
  11  -2   4       94.56      131.23     14.93 o 
  12  -2   4        0.30        8.18      9.56 o 
 -10  -1   4      202.88      204.22     35.12 o 
  -9  -1   4       13.56       18.37      7.07 o 
  -8  -1   4      633.63      701.85     28.79 o 
  -7  -1   4        5.52       13.47      3.62 o 
  -6  -1   4     1579.13     1690.22     37.14 o 
  -5  -1   4       95.16       71.11      7.98 o 
  -4  -1   4      205.80      222.17      8.47 o 
  -3  -1   4      908.91      831.97     17.91 o 
  -1  -1   4       24.97       24.58      3.91 o 
   0  -1   4       15.79       12.41      3.31 o 
   1  -1   4        1.94        5.01      2.33 o 
   2  -1   4    50868.34    49493.86   1015.62 o 
   3  -1   4      125.39       -2.17      1.49 o 
   4  -1   4     2380.49     2335.22     45.12 o 
   5  -1   4      772.56      735.52     35.83 o 
   6  -1   4       42.04       43.94      8.45 o 
   7  -1   4      463.51      480.97     21.09 o 
   8  -1   4      350.64      337.49     16.72 o 
   9  -1   4      259.99      345.94     17.91 o 
  10  -1   4      262.41      256.36     14.94 o 
  11  -1   4       45.23       37.96      8.31 o 
  12  -1   4      545.69      610.31     67.98 o 
 -11   0   4       13.49       38.93     21.14 o 
 -10   0   4      194.72      365.00     49.20 o 
  -9   0   4       19.86       -7.32      5.40 o 
  -8   0   4     1331.59     1370.98     98.97 o 
  -7   0   4      300.76      293.01     10.22 o 
  -6   0   4      378.14      383.92     17.03 o 
  -5   0   4      497.42      424.84     13.99 o 
  -4   0   4       50.34       47.63      3.27 o 
  -3   0   4      457.58      447.47     10.66 o 
  -2   0   4       22.32       40.28      6.09 o 
  -1   0   4       58.39       52.74      3.66 o 
   0   0   4     1862.13      894.12     42.27 o 
   1   0   4        2.96        2.20      2.76 o 
   3   0   4     1156.42     1066.37     35.43 o 
   4   0   4     6389.38     5993.86    193.34 o 
   5   0   4      440.26      392.37     17.69 o 
   6   0   4      771.73      751.31     49.94 o 
   7   0   4        2.87       -0.34      5.88 o 
   8   0   4      353.15      296.43     15.25 o 
   9   0   4      147.84      158.85     13.59 o 
  10   0   4       25.59       13.24      6.44 o 
  11   0   4      175.01      206.23     13.97 o 
 -11   1   4       18.51       37.32     14.78 o 
 -10   1   4       36.96       47.48     15.13 o 
  -9   1   4      229.77      298.84     20.13 o 
  -8   1   4      177.40      173.83     12.08 o 
  -7   1   4      463.22      470.03     13.61 o 
  -6   1   4       82.76       70.16      8.15 o 
  -5   1   4       23.50       20.10      3.52 o 
  -4   1   4    11180.24    11065.42    167.59 o 
  -3   1   4      158.91      145.84      5.57 o 
  -2   1   4      755.12      677.09     26.33 o 
  -1   1   4       45.46       33.36      4.38 o 
   0   1   4        0.30        1.48      2.31 o 
   1   1   4        9.45        2.77      2.97 o 
   2   1   4       11.76       17.61      2.59 o 
   4   1   4     1393.64     1488.56     50.70 o 
   6   1   4     1389.76     1535.83     47.66 o 
   7   1   4       36.90       28.60      7.38 o 
   8   1   4      374.99      414.74     21.21 o 
   9   1   4       13.41        6.18      6.16 o 
  10   1   4       63.82       42.54      7.55 o 
 -11   2   4       69.05       89.09     31.26 o 
 -10   2   4      586.82      626.67     27.12 o 
  -9   2   4        0.11       12.55      6.53 o 
  -8   2   4      287.07      316.75     27.27 o 
  -7   2   4       10.24        8.91      3.78 o 
  -6   2   4        0.88        2.12      2.90 o 
  -5   2   4      115.21      129.27      6.23 o 
  -4   2   4     1009.41     1166.60     26.51 o 
  -3   2   4     1248.25     1108.05     21.03 o 
  -2   2   4     1251.65     1278.91     26.47 o 
  -1   2   4      123.10      111.32      4.95 o 
   0   2   4      263.61      320.33      8.90 o 
   1   2   4       42.89       42.68      3.34 o 
   2   2   4       60.34       71.22      8.59 o 
   3   2   4     1410.20     1267.81     24.94 o 
   4   2   4     1124.15     1209.31     36.59 o 
   5   2   4       57.75       19.08      5.21 o 
   6   2   4      429.38      465.43     34.83 o 
   7   2   4     1000.60     1088.92     36.96 o 
   8   2   4       79.40      116.69     13.10 o 
   9   2   4      101.79      102.60     11.54 o 
 -11   3   4       25.79       59.68     10.00 o 
 -10   3   4      595.07      601.67     18.65 o 
  -9   3   4       15.42       14.23      5.55 o 
  -8   3   4      188.89      187.88     12.52 o 
  -7   3   4       49.24       25.55      4.90 o 
  -6   3   4      305.32      310.57     12.35 o 
  -5   3   4       35.69       20.40      4.76 o 
  -4   3   4       29.99       25.10      3.48 o 
  -3   3   4       59.08       59.44      4.87 o 
  -2   3   4     3487.14     3397.72     54.08 o 
  -1   3   4      229.36      182.63      6.29 o 
   0   3   4        0.82        0.60      1.78 o 
   1   3   4      226.13      190.78      7.50 o 
   2   3   4     2194.08     2480.24     68.61 o 
   3   3   4      574.76      557.78     18.98 o 
   4   3   4      237.08      221.72      8.86 o 
   5   3   4     1358.24     1269.30     43.08 o 
   6   3   4      756.02      713.00     58.88 o 
   7   3   4       68.29       -4.26      9.82 o 
   8   3   4       27.94       -8.90     10.06 o 
   9   3   4      213.28      282.69     31.33 o 
 -11   4   4       86.13      109.47     18.17 o 
 -10   4   4       80.94      117.85     10.38 o 
  -9   4   4      189.58      196.40     12.10 o 
  -8   4   4      536.58      516.72     16.55 o 
  -7   4   4       96.85       90.66      8.63 o 
  -6   4   4     2066.36     2055.65     50.04 o 
  -5   4   4      220.88      243.28     11.83 o 
  -4   4   4       65.29       39.71      4.62 o 
  -3   4   4       30.35       41.01      3.97 o 
  -2   4   4       37.20       31.44      4.09 o 
   0   4   4     4314.17     5000.51     60.96 o 
   1   4   4     1187.41     1079.61     18.52 o 
   2   4   4     1289.93     1479.48     35.62 o 
   3   4   4      198.41      204.38      9.86 o 
   4   4   4       23.21       32.91      4.50 o 
   5   4   4      104.62       92.96      8.56 o 
   6   4   4        8.04       -0.44      3.99 o 
   7   4   4       69.79       96.97      7.87 o 
   8   4   4        8.76       -3.01     10.04 o 
   9   4   4       68.27       78.95     13.37 o 
 -10   5   4       32.28       37.38      9.50 o 
  -9   5   4       70.57       86.35      9.15 o 
  -8   5   4        7.75        5.53      4.66 o 
  -7   5   4        1.93       -0.42      5.44 o 
  -6   5   4      420.14      352.76     11.91 o 
  -5   5   4       21.58       29.97      5.50 o 
  -4   5   4      858.06      844.23     18.50 o 
  -3   5   4       56.19       51.87      4.22 o 
  -2   5   4      361.13      340.62      7.49 o 
  -1   5   4       68.84       69.10      3.12 o 
   0   5   4        1.17       -1.70      1.69 o 
   1   5   4      161.17      175.32      5.07 o 
   2   5   4     2057.80     2076.69     35.05 o 
   3   5   4       57.37       60.11      6.45 o 
   4   5   4       12.50        3.59      3.77 o 
   5   5   4       20.09        6.60      8.35 o 
   6   5   4      219.14      228.84     13.57 o 
   7   5   4       44.04       19.54      7.03 o 
   8   5   4      306.82      249.37     23.74 o 
   9   5   4        8.75       -2.07      6.38 o 
  10   5   4       34.74       -7.82     14.78 o 
  11   5   4       22.43        6.62     10.69 o 
 -10   6   4       11.59       27.47      8.20 o 
  -9   6   4        9.43        9.56      5.82 o 
  -8   6   4      128.59      146.57      9.90 o 
  -7   6   4       24.14       11.28      4.98 o 
  -6   6   4      230.14      222.59     11.13 o 
  -5   6   4        2.85        4.81      4.29 o 
  -4   6   4      134.93      144.17      7.46 o 
  -3   6   4       87.40       78.26      6.07 o 
  -2   6   4       17.47       14.30      2.67 o 
  -1   6   4      159.78      186.40      5.29 o 
   0   6   4      242.01      232.33      7.76 o 
   1   6   4      175.81      198.01      5.64 o 
   2   6   4     1567.25     1612.27     24.99 o 
   3   6   4      543.06      566.40     15.29 o 
   4   6   4     1207.53     1358.98     32.92 o 
   5   6   4      131.14      132.41     18.03 o 
   6   6   4      478.39      522.16     18.57 o 
   7   6   4       28.35       16.73      7.69 o 
   8   6   4      785.38      850.31     31.24 o 
   9   6   4      108.33      115.03     12.70 o 
  10   6   4       29.00       35.25     11.03 o 
  11   6   4       18.88       15.85      8.52 o 
  -9   7   4       35.84       41.41      7.96 o 
  -8   7   4       85.46      100.45      9.24 o 
  -7   7   4       59.95       31.33      6.10 o 
  -6   7   4      640.09      659.73     24.32 o 
  -5   7   4       13.60       10.07      5.33 o 
  -4   7   4     2389.14     2213.34     36.15 o 
  -3   7   4      380.92      412.37     11.98 o 
  -2   7   4       54.90       65.09      4.53 o 
  -1   7   4       21.67       21.46      2.66 o 
   0   7   4        0.80       -2.14      1.90 o 
   1   7   4       13.63       12.82      2.72 o 
   2   7   4      796.47      858.10     17.95 o 
   3   7   4      254.27      266.07     10.97 o 
   4   7   4     1970.82     2003.36     41.39 o 
   5   7   4      372.91      367.49     17.66 o 
   6   7   4      208.99      195.81     12.96 o 
   7   7   4       76.73       76.37     12.86 o 
   8   7   4       23.86       16.96      8.37 o 
   9   7   4       38.21       42.17     10.51 o 
  10   7   4       13.43       16.74      8.95 o 
  -9   8   4       10.73       15.66      6.87 o 
  -8   8   4       39.73       42.19      7.61 o 
  -7   8   4       12.26       10.72      6.19 o 
  -6   8   4       69.74       73.36      7.95 o 
  -5   8   4      107.53       93.45      8.04 o 
  -4   8   4        6.50        1.69      4.25 o 
  -3   8   4      296.35      271.50     11.18 o 
  -2   8   4      208.77      234.53      8.43 o 
  -1   8   4        5.09        2.41      2.77 o 
   0   8   4      154.02      142.51     10.01 o 
   1   8   4      108.59      135.65      7.41 o 
   2   8   4      702.37      692.04     16.29 o 
   3   8   4        1.12        2.87      5.36 o 
   4   8   4      820.07      847.14     22.17 o 
   5   8   4       74.21       86.75     10.08 o 
   6   8   4        6.99        3.72      8.12 o 
   7   8   4       65.08       98.34     14.11 o 
   8   8   4      127.13      110.00     14.56 o 
   9   8   4        1.29        4.30      8.47 o 
  -8   9   4        5.64        2.33      6.96 o 
  -7   9   4        8.87       -1.90      6.36 o 
  -6   9   4        6.85       11.02      6.39 o 
  -5   9   4       25.65       19.29      5.52 o 
  -4   9   4      261.36      290.37     12.70 o 
  -3   9   4       98.41       90.16      7.52 o 
  -2   9   4      721.68      679.09     16.96 o 
  -1   9   4       63.54       80.10      5.13 o 
   0   9   4       35.34       44.02      6.64 o 
   1   9   4      108.00       92.39      6.98 o 
   2   9   4      747.16      741.66     20.50 o 
   3   9   4       21.16       20.54      5.88 o 
   4   9   4       71.56       76.43      7.96 o 
   5   9   4       32.83       22.00      8.85 o 
   6   9   4      580.49      606.44     59.41 o 
   7   9   4       30.21       34.71     10.84 o 
   8   9   4        6.21       20.44     10.47 o 
   9   9   4        0.21        1.38      9.48 o 
  -7  10   4       24.03       34.03      8.36 o 
  -6  10   4      150.34      173.37     13.41 o 
  -5  10   4       32.09       27.84      6.69 o 
  -4  10   4      586.55      545.34     16.74 o 
  -3  10   4      140.17      133.88      9.28 o 
  -2  10   4      285.23      259.71     11.81 o 
  -1  10   4       48.72       67.00      6.63 o 
   0  10   4      439.93      442.51     27.74 o 
   1  10   4      646.65      516.92     17.88 o 
   2  10   4      277.77      287.17     14.32 o 
   3  10   4        7.14        4.46      5.81 o 
   4  10   4      119.20      127.14     12.35 o 
   5  10   4       22.78        8.64      9.57 o 
   6  10   4      360.09      368.30     30.99 o 
   7  10   4      174.35      189.20     20.82 o 
   8  10   4       21.26       19.29     11.67 o 
  -6  11   4      116.79      140.82     11.20 o 
  -5  11   4      153.62      132.82     10.82 o 
  -4  11   4       17.55       10.51      6.33 o 
  -3  11   4      105.95      110.65     12.96 o 
  -2  11   4      517.31      493.68     18.41 o 
  -1  11   4       61.35       69.88     13.39 o 
   0  11   4        0.92       -3.70      6.42 o 
   1  11   4      231.01      218.46     24.30 o 
   2  11   4       17.22       10.35      9.15 o 
   3  11   4       23.56       11.03      6.87 o 
   4  11   4       32.54       24.52      8.61 o 
   5  11   4       88.64       98.89     11.75 o 
   6  11   4        3.28       -1.59     10.92 o 
  -4  12   4       27.54       23.98     13.65 o 
  -3  12   4        7.38       -5.45     11.08 o 
  -2  12   4       14.41       14.11     11.79 o 
  -1  12   4       31.46       34.53      9.63 o 
   0  12   4      235.13      212.05     18.65 o 
   1  12   4       28.38       36.13      8.21 o 
   2  12   4      262.47      263.21     20.46 o 
   3  12   4       17.44        3.10     12.10 o 
   4  12   4       16.40       36.34     11.71 o 
   5  12   4       28.33       21.88      9.55 o 
   0  13   4        0.14       -3.55      6.38 o 
   1  13   4       52.36       63.49      9.59 o 
  -3 -12   5      134.60      154.62     21.13 o 
  -2 -12   5       35.57       31.23     13.79 o 
  -1 -12   5        7.80        8.63      7.39 o 
   0 -12   5        5.55        3.40      8.00 o 
   1 -12   5       97.07       92.10     15.48 o 
   2 -12   5      605.12      588.74     28.53 o 
   3 -12   5       72.77       80.02     12.41 o 
   4 -12   5        4.31        5.29      8.23 o 
  -5 -11   5       23.35       21.68      9.85 o 
  -4 -11   5      127.77      106.69     12.57 o 
  -3 -11   5       11.35        5.74      9.47 o 
  -2 -11   5       84.65       83.39     15.25 o 
  -1 -11   5      189.53      180.14     13.24 o 
   0 -11   5      982.11     1020.72     32.56 o 
   1 -11   5       72.15       74.46      8.80 o 
   2 -11   5        8.06       12.55      5.88 o 
   3 -11   5       81.04       62.78      9.14 o 
   4 -11   5       27.99       22.30      6.68 o 
   5 -11   5        1.32        3.66      6.19 o 
   6 -11   5       21.36        7.95      6.55 o 
  -6 -10   5       25.02        6.00     11.51 o 
  -5 -10   5       90.93       72.22     10.87 o 
  -4 -10   5       38.17       35.27      9.10 o 
  -3 -10   5       45.17       43.36      8.75 o 
  -2 -10   5     1799.26     1844.18     47.98 o 
  -1 -10   5      186.34      181.96     12.63 o 
   0 -10   5        6.43       -1.21      9.08 o 
   1 -10   5       37.01       47.50      7.80 o 
   2 -10   5      133.61      128.26      8.11 o 
   3 -10   5        7.72        0.37      5.37 o 
   4 -10   5     1749.65     1824.88     34.90 o 
   5 -10   5       88.44      104.56      9.14 o 
   6 -10   5       70.60       69.01      7.83 o 
   7 -10   5       68.74       63.07      9.77 o 
  -7  -9   5       15.43       27.17     11.86 o 
  -6  -9   5      115.95      132.33     17.19 o 
  -5  -9   5       32.29       52.00      8.86 o 
  -4  -9   5     1320.61     1271.42     35.96 o 
  -3  -9   5       97.85       93.74     10.22 o 
  -2  -9   5     1473.84     1473.54     31.84 o 
  -1  -9   5      968.29      854.27     19.59 o 
   0  -9   5     2776.25     2795.03     54.01 o 
   1  -9   5     1207.23     1192.31     22.94 o 
   2  -9   5      100.60      114.75      6.83 o 
   3  -9   5      115.03      147.89     10.76 o 
   4  -9   5      396.37      403.06     14.11 o 
   5  -9   5       39.18       27.25      5.81 o 
   6  -9   5      672.23      676.15     21.04 o 
   7  -9   5        2.65       -0.93      6.57 o 
   8  -9   5       58.62       53.78      8.91 o 
   9  -9   5        0.62        5.88      7.00 o 
  -8  -8   5       50.36       48.17     13.48 o 
  -7  -8   5       27.17       35.91     25.50 o 
  -6  -8   5       37.41       16.52     10.32 o 
  -5  -8   5       97.27       84.55     20.04 o 
  -4  -8   5       32.44       45.22     10.37 o 
  -3  -8   5      100.06      109.65     15.22 o 
  -2  -8   5      377.42      443.05     15.56 o 
  -1  -8   5      200.10      309.19     21.28 o 
   0  -8   5       23.39       27.22      4.20 o 
   1  -8   5      234.96      263.31      8.70 o 
   2  -8   5      832.81      866.68     16.68 o 
   3  -8   5      216.00      210.90      9.65 o 
   4  -8   5     1329.64     1390.16     27.20 o 
   5  -8   5       37.89       32.01      6.20 o 
   6  -8   5      104.94      141.60     10.70 o 
   7  -8   5      214.07      208.31     13.57 o 
   8  -8   5       75.54       84.75      9.38 o 
   9  -8   5        5.25       13.66      6.83 o 
  -9  -7   5      320.34      360.11     19.59 o 
  -8  -7   5      289.46      248.35     16.67 o 
  -7  -7   5       12.06       12.29      9.40 o 
  -6  -7   5     2665.95     2935.08     87.06 o 
  -5  -7   5      107.12      101.90     13.85 o 
  -4  -7   5      121.61      126.97     10.12 o 
  -3  -7   5       36.45       33.98      7.98 o 
  -2  -7   5     1173.26     1185.46     22.96 o 
  -1  -7   5      217.97      221.83      8.46 o 
   0  -7   5     1169.72     1197.17     23.10 o 
   1  -7   5      892.91      911.94     15.68 o 
   2  -7   5     1246.63     1250.86     21.04 o 
   3  -7   5      323.63      473.91     14.53 o 
   4  -7   5       14.39        9.93      4.17 o 
   5  -7   5       15.95       14.11      5.08 o 
   6  -7   5       19.36        6.75      5.27 o 
   7  -7   5        3.00        3.91      5.40 o 
   8  -7   5       78.27       53.88      7.55 o 
   9  -7   5       20.84       21.58      6.79 o 
  10  -7   5      178.46      222.14     13.96 o 
 -10  -6   5      183.76      174.59     17.99 o 
  -9  -6   5       74.26       76.68     12.82 o 
  -8  -6   5      400.29      431.02     23.00 o 
  -7  -6   5      149.18      184.47     43.18 o 
  -6  -6   5      139.41      130.80     15.30 o 
  -5  -6   5       24.00       14.68      5.99 o 
  -4  -6   5      630.42      686.58     18.18 o 
  -3  -6   5       26.51       23.38      5.37 o 
  -2  -6   5       17.89       30.67      3.65 o 
  -1  -6   5      278.57      274.37      7.42 o 
   0  -6   5        5.55        7.59      2.18 o 
   1  -6   5      422.33      389.65      8.55 o 
   2  -6   5      862.85      989.02     16.09 o 
   3  -6   5      194.26      201.97      8.18 o 
   4  -6   5     1102.35     1227.56     23.08 o 
   5  -6   5        7.39       10.30      4.47 o 
   6  -6   5       87.97       70.07      7.22 o 
   7  -6   5       49.35       29.94      5.40 o 
   8  -6   5       12.24       12.33      5.59 o 
   9  -6   5      120.46      121.01      9.67 o 
  10  -6   5       51.25       52.92      7.79 o 
  11  -6   5       60.45       78.60      8.56 o 
 -10  -5   5       98.16       79.02     12.14 o 
  -9  -5   5       23.59       19.62      8.92 o 
  -8  -5   5      208.03      256.22     18.95 o 
  -7  -5   5      296.59      354.44     25.53 o 
  -6  -5   5      582.61      575.37     24.55 o 
  -5  -5   5       47.04       37.92      7.93 o 
  -4  -5   5      352.86      354.59     34.58 o 
  -3  -5   5      191.83      221.36      8.90 o 
  -2  -5   5      123.56      123.01      4.96 o 
  -1  -5   5      198.60      240.63      6.06 o 
   0  -5   5     1178.55     1299.70     21.69 o 
   1  -5   5      759.83      779.34     12.85 o 
   2  -5   5      950.88      941.92     14.91 o 
   3  -5   5      524.31      693.88     16.69 o 
   4  -5   5      110.49      131.28      7.33 o 
   5  -5   5        1.04       -1.63      2.59 o 
   6  -5   5      133.66      120.52     16.54 o 
   7  -5   5       21.63       11.17      4.13 o 
   8  -5   5      125.50      119.17      8.73 o 
   9  -5   5        4.31        5.08      5.15 o 
  10  -5   5      448.77      456.81     16.11 o 
  11  -5   5       34.53       44.18      7.45 o 
 -10  -4   5      135.07      111.99     16.54 o 
  -9  -4   5       91.91      116.80     12.48 o 
  -8  -4   5      469.33      521.93     23.83 o 
  -7  -4   5      284.59      289.82     16.30 o 
  -6  -4   5       70.78       60.99     12.41 o 
  -5  -4   5      780.81      778.93     30.21 o 
  -4  -4   5     4596.33     4738.35    139.79 o 
  -3  -4   5      173.14      168.02     11.90 o 
  -2  -4   5      676.31      792.84     20.46 o 
  -1  -4   5       50.76       64.64      3.18 o 
   0  -4   5        4.84        4.87      1.66 o 
   1  -4   5      200.68      263.12     18.46 o 
   2  -4   5     1240.27     1237.40     21.04 o 
   3  -4   5      157.09      166.62      7.10 o 
   4  -4   5        0.54        3.07      2.17 o 
   5  -4   5      137.64        4.32      3.17 o 
   7  -4   5       96.93      128.39      7.39 o 
   8  -4   5      565.35      573.34     14.66 o 
   9  -4   5       40.44       47.37      8.74 o 
  10  -4   5       27.53        9.56      4.72 o 
  11  -4   5       40.46       32.32     10.26 o 
 -11  -3   5      155.42      168.51     13.83 o 
 -10  -3   5        8.34        8.06      7.28 o 
  -9  -3   5      219.86      239.04     15.40 o 
  -8  -3   5      205.94      211.36     27.37 o 
  -7  -3   5       45.39       55.37      8.64 o 
  -6  -3   5       23.15       10.21      7.22 o 
  -5  -3   5      100.11       99.32      9.30 o 
  -4  -3   5    10976.03    11800.30    257.67 o 
  -3  -3   5       53.95       48.48      4.93 o 
  -2  -3   5     8421.35     8710.48    221.20 o 
  -1  -3   5      465.98      444.20     21.97 o 
   0  -3   5    32661.83    32806.96    401.12 o 
   1  -3   5     1803.77     1606.58     29.28 o 
   2  -3   5    11171.66    10995.50    229.88 o 
   3  -3   5       65.04       40.92      8.34 o 
   4  -3   5      693.75      610.90     12.73 o 
   5  -3   5      191.53      220.20     14.57 o 
   6  -3   5     2968.02     2757.79     38.59 o 
   8  -3   5      253.61      271.28     11.98 o 
   9  -3   5       69.41       37.77      6.28 o 
  10  -3   5      309.07      371.86     20.56 o 
  11  -3   5       21.08        7.22      7.48 o 
  12  -3   5        3.07       -3.36      9.12 o 
 -11  -2   5       14.21       15.42     11.27 o 
 -10  -2   5      137.62      160.56     16.66 o 
  -9  -2   5       12.39        0.72      5.57 o 
  -8  -2   5        3.20       10.89      7.16 o 
  -7  -2   5      163.91      116.14     19.50 o 
  -5  -2   5       48.25       15.45      8.40 o 
  -4  -2   5     1499.70     1533.12     32.44 o 
  -3  -2   5       41.38       33.42      4.36 o 
  -2  -2   5     2433.31     2351.42     69.99 o 
  -1  -2   5     2269.97     2030.32     55.16 o 
   0  -2   5       24.87       26.03      2.69 o 
   1  -2   5     1500.25     1605.54     47.46 o 
   2  -2   5    10788.84    10878.84    308.58 o 
   3  -2   5      505.18      480.82     15.05 o 
   4  -2   5     2100.47     2214.39     43.33 o 
   5  -2   5      155.84      135.13      6.61 o 
   6  -2   5       33.37       19.50      6.85 o 
   7  -2   5      246.36      248.98     13.09 o 
   8  -2   5       95.09       92.17      9.95 o 
   9  -2   5      159.35      179.06     13.32 o 
  10  -2   5       47.25       56.49      9.55 o 
  11  -2   5       67.34       91.06     11.07 o 
  12  -2   5       80.09      119.02     12.43 o 
 -10  -1   5      106.94       85.46     23.68 o 
  -9  -1   5      111.18      120.46     13.13 o 
  -8  -1   5      158.25      201.52     16.61 o 
  -7  -1   5      448.05      436.75     26.55 o 
  -6  -1   5      501.02      494.68     13.73 o 
  -5  -1   5      821.00      780.49     16.17 o 
  -4  -1   5      126.60      125.01      5.77 o 
  -1  -1   5      113.15      102.55      8.58 o 
   0  -1   5     5338.04     4681.94     99.56 o 
   1  -1   5        6.12        6.94      2.56 o 
   2  -1   5     3866.20     3623.01    126.68 o 
   3  -1   5       91.84       84.59      7.69 o 
   4  -1   5      133.67      159.73      7.10 o 
   5  -1   5      649.61      752.18     17.41 o 
   6  -1   5      101.61       91.93      6.75 o 
   7  -1   5       40.09       28.71      9.14 o 
   8  -1   5       55.52       58.54      9.05 o 
   9  -1   5       49.25       51.26      8.57 o 
  10  -1   5      305.00      327.42     18.05 o 
  11  -1   5        9.49       25.11      7.70 o 
  12  -1   5       12.82        2.48      7.56 o 
 -11   0   5       16.92       28.09     20.96 o 
 -10   0   5      357.22      402.28     20.96 o 
  -9   0   5        2.99        0.47      6.79 o 
  -8   0   5       79.43       36.29     16.25 o 
  -7   0   5       54.17       22.22     10.56 o 
  -6   0   5       49.32       28.46      7.36 o 
  -5   0   5      129.40      125.73     12.93 o 
  -4   0   5      529.52      580.11     12.73 o 
  -3   0   5      494.87      516.64     12.71 o 
  -2   0   5        4.77        3.49      5.62 o 
  -1   0   5      458.11      382.92     17.04 o 
   0   0   5        3.70        3.19      2.53 o 
   1   0   5      173.61      135.10      6.25 o 
   2   0   5     4009.81     3960.39    100.45 o 
   4   0   5     3274.06     3397.21     91.21 o 
   6   0   5     1697.10     1797.52     55.33 o 
   7   0   5       17.78       20.53      7.50 o 
   8   0   5       59.54       66.95      9.59 o 
   9   0   5      235.02      308.05     19.20 o 
  10   0   5        0.03        1.44      6.64 o 
  11   0   5       44.05       45.91      9.80 o 
 -11   1   5        8.54       18.01     21.67 o 
 -10   1   5       47.52       57.61      9.68 o 
  -9   1   5       26.72       12.36      5.80 o 
  -8   1   5     2189.42     2075.78     75.19 o 
  -7   1   5      297.68      322.22     10.96 o 
  -6   1   5      510.47      595.04     14.53 o 
  -5   1   5       54.49       37.80      8.90 o 
  -4   1   5     1534.75     1513.70     26.14 o 
  -3   1   5      126.99      136.22      6.68 o 
  -2   1   5      172.91      130.74      7.66 o 
  -1   1   5        7.72        9.36      3.39 o 
   0   1   5     3358.79     3089.57     70.69 o 
   1   1   5       11.44        1.30      2.75 o 
   2   1   5      826.77      936.64     22.63 o 
   3   1   5      555.16      136.47     13.71 o 
   4   1   5      702.92      613.13     14.11 o 
   5   1   5     2908.83     2767.33     60.71 o 
   6   1   5     3680.64     3840.60    106.63 o 
   7   1   5      218.01      224.47     23.03 o 
   8   1   5      155.50      211.52     17.56 o 
   9   1   5       75.49       50.27     14.74 o 
  10   1   5      397.89      456.93     18.97 o 
  11   1   5      182.71      261.36     24.74 o 
 -11   2   5      122.42      162.98     14.87 o 
 -10   2   5       25.26       41.94      9.39 o 
  -9   2   5       12.89       13.29      5.68 o 
  -8   2   5        4.23        7.39      4.79 o 
  -7   2   5       20.54       21.62      4.83 o 
  -6   2   5       63.02       45.23      5.15 o 
  -5   2   5      367.07      350.44     10.05 o 
  -4   2   5     3218.99     3382.10     59.74 o 
  -3   2   5     1323.04     1121.72     36.88 o 
  -1   2   5      175.23      152.41      5.98 o 
   0   2   5       17.74       13.73      3.45 o 
   1   2   5      262.42      209.82     12.44 o 
   2   2   5     2495.40     2495.32     68.48 o 
   4   2   5     5030.79     5063.69     93.73 o 
   5   2   5     1317.16     1237.26     44.27 o 
   6   2   5     3209.14     2968.44    111.02 o 
   7   2   5      131.82      151.74     13.48 o 
   8   2   5     2680.36     2885.87     84.71 o 
   9   2   5       31.69       28.88      9.39 o 
  10   2   5       78.04      103.36     15.34 o 
 -11   3   5      139.09      181.16     23.23 o 
 -10   3   5       82.89       83.30     10.31 o 
  -9   3   5        2.83        1.60      5.62 o 
  -8   3   5      775.98      738.26     19.82 o 
  -7   3   5        7.57        2.65      4.26 o 
  -6   3   5      335.05      341.92     12.89 o 
  -5   3   5      171.86      188.17     17.63 o 
  -4   3   5       66.85       92.27      5.46 o 
  -3   3   5        3.63        2.12      2.37 o 
  -2   3   5      125.13      168.43      8.46 o 
  -1   3   5       31.82       21.31      3.09 o 
   0   3   5     6380.58     6690.51     84.59 o 
   1   3   5       99.05      100.31     11.10 o 
   3   3   5       27.26       13.88      3.42 o 
   4   3   5      115.53      113.11      5.98 o 
   5   3   5      199.32      186.12      6.24 o 
   6   3   5      253.61      235.97     11.84 o 
   7   3   5      574.23      585.91     15.56 o 
   8   3   5     1400.43     1465.40    158.80 o 
   9   3   5       47.05       22.29     12.59 o 
 -11   4   5       20.39       23.12      8.59 o 
 -10   4   5      652.10      679.77     20.96 o 
  -9   4   5      265.47      300.76     18.61 o 
  -8   4   5       18.20       16.60      5.82 o 
  -7   4   5       38.97       27.55      5.47 o 
  -6   4   5      112.82      119.54      7.99 o 
  -5   4   5       31.45       15.72      7.74 o 
  -4   4   5      822.41      888.41     18.85 o 
  -3   4   5       26.53       20.86      3.73 o 
  -2   4   5      569.38      601.37     10.98 o 
  -1   4   5      265.28      219.81      7.10 o 
   0   4   5       28.72       35.76      2.48 o 
   1   4   5      230.29      309.74      7.64 o 
   2   4   5      869.64     1024.31     23.32 o 
   3   4   5        4.24        4.36      3.34 o 
   4   4   5      583.28      594.13     17.89 o 
   5   4   5      373.69      343.48     12.72 o 
   6   4   5      253.44      250.74     13.08 o 
   7   4   5        6.14        2.27      4.26 o 
   8   4   5      834.40      871.54     32.03 o 
   9   4   5       84.36       68.78     12.61 o 
 -10   5   5      109.55      103.24     10.43 o 
  -9   5   5       88.44       86.96      9.51 o 
  -8   5   5      163.57      171.76     10.13 o 
  -7   5   5      100.88      118.33      8.32 o 
  -6   5   5     1445.94     1525.21     29.95 o 
  -5   5   5       86.95       73.18      9.33 o 
  -4   5   5       67.61       72.10      5.79 o 
  -3   5   5        3.60        4.27      2.66 o 
  -2   5   5      953.93      943.09     15.28 o 
  -1   5   5      305.50      296.21      6.67 o 
   0   5   5      738.95      828.33     14.42 o 
   1   5   5       88.76       93.86      3.62 o 
   2   5   5       23.28       56.65      3.34 o 
   3   5   5       28.63       41.04      5.46 o 
   4   5   5       76.41       94.68      8.33 o 
   5   5   5       87.89      110.70     11.32 o 
   6   5   5      264.53      269.48     14.94 o 
   7   5   5      101.64      105.34     15.37 o 
   8   5   5      463.35      437.45     45.26 o 
   9   5   5       14.27        5.72      6.77 o 
  10   5   5      431.34      409.82     22.18 o 
  11   5   5       55.32       81.50     14.70 o 
 -10   6   5       30.51       26.27      8.07 o 
  -9   6   5      117.68      126.46     11.24 o 
  -8   6   5      176.26      160.40     10.35 o 
  -7   6   5      214.17      243.28     12.10 o 
  -6   6   5      378.17      372.67     13.37 o 
  -5   6   5      329.21      348.66     14.51 o 
  -4   6   5     1857.32     1787.13     32.26 o 
  -3   6   5       27.84       32.19      5.30 o 
  -2   6   5      391.05      391.78      9.22 o 
  -1   6   5       28.80       31.91      2.72 o 
   0   6   5       17.61       18.01      2.40 o 
   1   6   5      418.75      378.60      7.72 o 
   2   6   5     2532.85     2505.88     37.05 o 
   3   6   5      256.56      250.79     13.49 o 
   4   6   5      918.96      924.10     32.53 o 
   5   6   5       35.71       41.72     11.37 o 
   6   6   5       49.02       42.48      7.41 o 
   7   6   5      204.83      238.39     18.17 o 
   8   6   5       40.10       20.24     19.28 o 
   9   6   5        9.58       -7.71      6.93 o 
  10   6   5       68.84       96.78     11.62 o 
  11   6   5       58.39       42.03      9.27 o 
  -9   7   5        4.23        6.76      6.41 o 
  -8   7   5       40.22       28.86      6.62 o 
  -7   7   5       12.05       10.31      5.72 o 
  -6   7   5      763.38      728.92     22.18 o 
  -5   7   5       59.99       52.85      6.60 o 
  -4   7   5      878.49      748.27     16.45 o 
  -3   7   5       53.04       54.33      5.34 o 
  -2   7   5      241.43      273.73      8.18 o 
  -1   7   5       62.64       81.89      4.16 o 
   0   7   5        1.87       -1.59      1.80 o 
   1   7   5       29.12       24.18      2.74 o 
   2   7   5      198.47      225.76      9.27 o 
   3   7   5      121.16      130.48      8.43 o 
   4   7   5      744.40      757.63     19.73 o 
   5   7   5      200.08      227.98     14.56 o 
   6   7   5      361.63      390.02     24.17 o 
   7   7   5       98.11      111.79     13.24 o 
   8   7   5      244.79      267.32     19.40 o 
   9   7   5      200.57      223.90     18.10 o 
  10   7   5       97.51       81.46     11.94 o 
  -9   8   5        7.36        6.56      6.84 o 
  -8   8   5       10.88       11.47      6.82 o 
  -7   8   5        1.56        1.33      5.82 o 
  -6   8   5      118.26      124.06      9.67 o 
  -5   8   5       71.31       70.65      6.59 o 
  -4   8   5       43.14       41.31      5.87 o 
  -3   8   5      168.13      145.49      8.68 o 
  -2   8   5        1.52       -1.66      3.12 o 
  -1   8   5       31.29       24.89      3.50 o 
   0   8   5        0.04       -1.91      2.51 o 
   1   8   5        4.74        7.88      4.87 o 
   2   8   5       10.06        4.27      3.94 o 
   3   8   5      297.69      256.10     12.39 o 
   4   8   5       81.45       72.72      8.20 o 
   5   8   5       39.97       41.40      8.17 o 
   6   8   5        7.35      -14.74      7.37 o 
   7   8   5       33.14       51.86     11.76 o 
   8   8   5      159.32      149.15     16.39 o 
   9   8   5      104.71      111.20     14.59 o 
  -8   9   5        5.02        1.25      6.82 o 
  -7   9   5       14.80       17.64      7.06 o 
  -6   9   5      613.31      619.82     18.96 o 
  -5   9   5       32.28       26.45      6.30 o 
  -4   9   5       90.92      110.88      9.90 o 
  -3   9   5      116.64      106.87      8.12 o 
  -2   9   5     1124.51      990.87     19.18 o 
  -1   9   5      230.26      217.14      8.09 o 
   0   9   5     2199.52     2095.81     48.11 o 
   1   9   5      246.74      220.57      9.91 o 
   2   9   5       12.59       23.89      4.98 o 
   3   9   5      180.69      171.17     18.45 o 
   4   9   5      112.96      104.78     11.76 o 
   5   9   5      104.43       93.61      8.63 o 
   6   9   5      309.35      353.06     37.19 o 
   7   9   5      231.57      245.47     22.59 o 
   8   9   5       86.17       77.77     14.32 o 
   9   9   5        3.96        7.84      9.90 o 
  -7  10   5        9.10        8.84      8.09 o 
  -6  10   5      414.82      421.49     19.43 o 
  -5  10   5       53.32       59.55      7.84 o 
  -4  10   5       76.81       75.91      8.25 o 
  -3  10   5       97.71       81.22      8.06 o 
  -2  10   5      427.51      419.77     19.12 o 
  -1  10   5      149.62      158.21     10.81 o 
   0  10   5        3.17       -1.02      5.61 o 
   1  10   5      125.36      108.97      9.15 o 
   2  10   5      277.68      291.45     11.43 o 
   3  10   5       25.27       42.96      7.40 o 
   4  10   5        6.57        3.21      7.92 o 
   5  10   5       45.95       46.77      9.07 o 
   6  10   5      652.25      629.87     31.34 o 
   7  10   5       12.75        7.53     11.39 o 
   8  10   5       10.18        7.09     10.87 o 
  -6  11   5      639.81      662.06     34.23 o 
  -5  11   5      164.79      190.87     11.76 o 
  -4  11   5      165.80      175.09     11.32 o 
  -3  11   5       67.89       56.47     31.48 o 
  -2  11   5       60.76       67.22      8.14 o 
  -1  11   5       10.90       18.24      7.26 o 
   0  11   5       73.94       87.18      9.59 o 
   1  11   5       41.99       39.30      7.78 o 
   2  11   5      465.16      409.48     22.05 o 
   3  11   5       56.57       48.78      8.50 o 
   4  11   5       23.18       36.55      9.05 o 
   5  11   5       26.19       22.82      8.35 o 
   6  11   5      156.26      153.15     19.61 o 
  -4  12   5     1103.30     1165.56     44.93 o 
  -3  12   5       52.55       61.85     14.32 o 
  -2  12   5       95.21       57.28     13.99 o 
  -1  12   5       61.05       36.06     10.19 o 
   0  12   5       10.00       -5.49      5.71 o 
   1  12   5      124.16      100.21     10.26 o 
   2  12   5       75.57       58.97     22.31 o 
   3  12   5       26.96       20.88     12.72 o 
   4  12   5      194.62      215.01     28.95 o 
  -3 -12   6      119.52       53.86     16.09 o 
  -2 -12   6      133.92      107.03     17.86 o 
  -1 -12   6       24.18       27.37     10.95 o 
   0 -12   6      488.07      486.77     21.09 o 
   1 -12   6       28.69       31.98      9.40 o 
   2 -12   6       62.24       70.66     16.39 o 
   3 -12   6       48.03       61.74     12.85 o 
   4 -12   6       29.45       47.17      9.84 o 
  -5 -11   6       18.58       14.38     10.21 o 
  -4 -11   6       35.31       66.68     11.13 o 
  -3 -11   6       49.11       57.70     14.41 o 
  -2 -11   6        2.10       24.89     11.79 o 
  -1 -11   6       26.13       22.91      7.51 o 
   0 -11   6       16.90        9.46      7.60 o 
   1 -11   6       46.76       62.19      9.14 o 
   2 -11   6       46.81       42.18      6.55 o 
   3 -11   6       22.94       21.86      7.96 o 
   4 -11   6       83.10       80.99      8.61 o 
   5 -11   6       42.13       53.12      7.68 o 
   6 -11   6       43.45       30.55      7.47 o 
  -6 -10   6      355.19      383.14     29.61 o 
  -5 -10   6      196.90      190.03     15.43 o 
  -4 -10   6        8.10        3.00      7.52 o 
  -3 -10   6      155.83      142.95     12.97 o 
  -2 -10   6      135.15      142.26     14.87 o 
  -1 -10   6      112.22      103.12     12.83 o 
   0 -10   6      878.25      902.77     25.60 o 
   1 -10   6       55.51       75.98      7.20 o 
   2 -10   6      840.15      840.45     21.77 o 
   3 -10   6       23.72       35.81      6.26 o 
   4 -10   6      639.16      639.19     17.95 o 
   5 -10   6      100.08      105.37      9.91 o 
   6 -10   6       38.01       44.63      7.23 o 
   7 -10   6       26.57       25.29      8.08 o 
  -7  -9   6       19.28       26.09     12.77 o 
  -6  -9   6       23.31       30.71     12.59 o 
  -5  -9   6        5.85        5.40      7.41 o 
  -4  -9   6      587.98      652.22     23.68 o 
  -3  -9   6        5.67        0.40      9.00 o 
  -2  -9   6      669.63      696.99     18.70 o 
  -1  -9   6       54.46       77.52      7.82 o 
   0  -9   6       80.95       87.84      7.43 o 
   1  -9   6      253.23      348.10     11.50 o 
   2  -9   6       45.52       48.41      5.12 o 
   3  -9   6        2.61       13.71      5.04 o 
   4  -9   6       49.42       53.90      6.42 o 
   5  -9   6      221.30      209.32     10.89 o 
   6  -9   6       33.05       50.07      8.30 o 
   7  -9   6      126.01      123.58     11.24 o 
   8  -9   6       60.67       70.50      9.50 o 
  -8  -8   6      113.27       91.97     16.04 o 
  -7  -8   6       37.63       42.49     12.16 o 
  -6  -8   6       15.93       10.74      9.89 o 
  -5  -8   6      499.38      491.13     26.75 o 
  -4  -8   6       42.41       33.78      7.55 o 
  -3  -8   6      326.09      336.60     16.33 o 
  -2  -8   6      210.25      261.28     17.00 o 
  -1  -8   6      100.18       86.37      6.39 o 
   0  -8   6     1274.33     1331.86     26.04 o 
   1  -8   6      539.35      501.78     11.98 o 
   2  -8   6     4788.68     4937.44     69.75 o 
   3  -8   6      137.85      147.85      8.16 o 
   4  -8   6     3360.34     3375.67     55.60 o 
   5  -8   6      121.18      114.35      7.91 o 
   6  -8   6      155.54      147.90     10.94 o 
   7  -8   6      119.69      118.19     10.41 o 
   8  -8   6       70.50       80.21     12.69 o 
   9  -8   6       12.48       15.50      6.98 o 
  -9  -7   6       82.89       66.40     10.28 o 
  -8  -7   6      259.81      248.75     26.00 o 
  -7  -7   6        7.34        4.03      7.56 o 
  -6  -7   6     1355.16     1613.50     54.64 o 
  -5  -7   6      243.53      239.91     19.89 o 
  -4  -7   6      814.15      909.33     54.72 o 
  -3  -7   6      362.87      358.28     21.07 o 
  -2  -7   6       29.00       44.85      5.29 o 
  -1  -7   6       78.70       73.98      5.35 o 
   0  -7   6       18.49       18.31      4.07 o 
   1  -7   6      353.79      311.80      8.72 o 
   2  -7   6     1080.37     1059.32     18.61 o 
   3  -7   6      948.30      886.43     18.81 o 
   4  -7   6      223.78      230.77     10.34 o 
   5  -7   6       52.89       47.38      6.19 o 
   6  -7   6       69.55       55.12      7.16 o 
   7  -7   6        1.79       -1.13      5.38 o 
   8  -7   6        7.60        7.51      5.65 o 
   9  -7   6       16.50       20.24      6.67 o 
  10  -7   6       15.41       23.63      7.13 o 
  -9  -6   6       92.93      106.07     17.35 o 
  -8  -6   6      106.57      105.21     14.10 o 
  -7  -6   6      124.57      188.34     17.30 o 
  -6  -6   6     4503.33     4748.90    130.44 o 
  -5  -6   6       15.23       25.29     10.46 o 
  -4  -6   6       33.21       46.16      8.49 o 
  -3  -6   6      119.94      131.68      9.06 o 
  -2  -6   6      523.93      556.57     12.63 o 
  -1  -6   6      218.97      198.80      6.53 o 
   0  -6   6     7431.59     7616.42    112.97 o 
   1  -6   6      196.12      275.38     10.96 o 
   2  -6   6     2315.44     2287.00     32.06 o 
   3  -6   6      486.61      623.37     16.47 o 
   4  -6   6     1081.29     1007.45     20.04 o 
   5  -6   6        8.11        8.84      4.39 o 
   6  -6   6       64.93       69.73      6.97 o 
   7  -6   6        0.73       -2.46      4.71 o 
   8  -6   6        4.80       -0.25      5.51 o 
   9  -6   6      136.07      139.72     10.29 o 
  10  -6   6       14.96       13.03      6.42 o 
  11  -6   6       81.75       97.54      9.16 o 
 -10  -5   6       42.05       29.12     10.21 o 
  -9  -5   6       42.44       49.82     10.35 o 
  -8  -5   6       38.62       43.88      9.69 o 
  -7  -5   6       98.22      100.13     11.96 o 
  -6  -5   6       96.79       76.40     10.25 o 
  -5  -5   6       67.19       70.37      9.97 o 
  -4  -5   6      295.72      288.58     11.93 o 
  -3  -5   6       68.51       84.30     11.20 o 
  -2  -5   6      477.86      505.82      9.90 o 
  -1  -5   6       66.17       98.78      4.04 o 
   0  -5   6      139.73      154.11      5.94 o 
   1  -5   6      525.60      478.72      9.22 o 
   2  -5   6      734.07      842.77     14.60 o 
   3  -5   6      261.11      238.96      7.35 o 
   4  -5   6     2412.08     2422.87     41.27 o 
   6  -5   6       43.48       37.59      4.95 o 
   7  -5   6      101.77       99.59      7.28 o 
   8  -5   6      656.98      607.02     16.16 o 
   9  -5   6        5.61       11.35      5.04 o 
  10  -5   6       98.08      115.80      9.27 o 
  11  -5   6       32.62       43.93      8.77 o 
 -10  -4   6       21.73       12.79      8.70 o 
  -9  -4   6       17.34       12.19      7.64 o 
  -8  -4   6       13.31       -0.07     12.42 o 
  -7  -4   6      115.96      129.20     12.52 o 
  -6  -4   6      666.61      682.44     26.20 o 
  -5  -4   6       48.66       59.64      8.85 o 
  -4  -4   6      112.27      115.32      8.66 o 
  -3  -4   6      201.22      246.29     14.05 o 
  -2  -4   6      562.24      614.74     13.79 o 
  -1  -4   6      147.86      196.88      5.02 o 
   0  -4   6      126.14      169.90      4.86 o 
   1  -4   6       16.87       16.71      2.69 o 
   2  -4   6       36.14       40.45      3.40 o 
   3  -4   6      283.86      288.89     11.42 o 
   4  -4   6     1347.91     1275.07     30.87 o 
   7  -4   6       62.12       55.07      5.13 o 
   8  -4   6      350.09      314.27     11.37 o 
   9  -4   6      133.72       66.47     18.89 o 
  10  -4   6       24.51       25.84      5.47 o 
  11  -4   6        2.33       12.18     12.84 o 
 -11  -3   6       11.24        3.24      7.94 o 
 -10  -3   6      184.02      189.79     15.30 o 
  -9  -3   6      110.34      135.13     12.69 o 
  -8  -3   6      119.57      115.70     11.51 o 
  -7  -3   6       32.21       26.07      9.05 o 
  -6  -3   6      122.31      115.08     19.46 o 
  -5  -3   6      251.06      290.06     32.17 o 
  -4  -3   6     1636.28     1763.99     55.74 o 
  -3  -3   6      306.70      301.22     12.19 o 
  -2  -3   6      682.33      740.19     25.02 o 
  -1  -3   6        0.78        0.89      1.60 o 
   0  -3   6      164.40      172.97      4.50 o 
   1  -3   6      468.69      490.49      9.13 o 
   2  -3   6     2277.29     2333.69     70.24 o 
   3  -3   6      101.10      100.17      9.88 o 
   4  -3   6     1610.94     1524.55     26.52 o 
   5  -3   6       13.22        5.05      2.02 o 
   6  -3   6       30.13       14.07      3.02 o 
   7  -3   6      396.03      403.89     11.60 o 
   8  -3   6      103.32       95.12      7.90 o 
   9  -3   6       13.11        9.07      5.14 o 
  10  -3   6       20.00       30.49      8.59 o 
  11  -3   6        7.30       -8.61      7.67 o 
  12  -3   6        6.95        9.49      8.56 o 
 -11  -2   6       21.23       23.16      8.20 o 
 -10  -2   6       75.63       90.14     25.83 o 
  -9  -2   6       81.76      105.81     13.30 o 
  -8  -2   6       27.31       35.16     10.33 o 
  -7  -2   6       36.15       54.63     10.74 o 
  -6  -2   6      170.42      196.47     14.59 o 
  -5  -2   6       64.24       65.96      6.63 o 
  -4  -2   6     1673.03     1797.64     37.72 o 
  -3  -2   6        4.67        7.09      4.34 o 
  -2  -2   6     1386.11     1430.30     35.36 o 
  -1  -2   6      265.51      300.09     15.00 o 
   0  -2   6       56.14       53.82      3.67 o 
   1  -2   6     1310.98     1399.43     28.47 o 
   2  -2   6     9422.65     9644.78    250.95 o 
   3  -2   6       94.28       73.00      5.40 o 
   5  -2   6      196.90      219.38      8.05 o 
   6  -2   6      157.15      180.33      9.60 o 
   8  -2   6      172.02      187.14     17.50 o 
   9  -2   6       26.62       16.81      6.77 o 
  10  -2   6      535.61      552.66     21.11 o 
  11  -2   6       10.74       10.52      7.74 o 
  12  -2   6      182.56      218.41     19.58 o 
 -11  -1   6        7.93        4.73     10.35 o 
 -10  -1   6      145.37       93.39     10.20 o 
  -9  -1   6       66.54       38.61      6.95 o 
  -8  -1   6       44.89       55.50     10.04 o 
  -7  -1   6     1063.74     1137.02     31.18 o 
  -6  -1   6        9.80       19.11      3.93 o 
  -5  -1   6      378.78      371.06      9.73 o 
  -4  -1   6     3318.66     3554.89     69.50 o 
  -3  -1   6       52.95       40.53      5.95 o 
  -2  -1   6       20.23       11.09     15.62 o 
  -1  -1   6      155.47      160.12      7.00 o 
   0  -1   6       15.81       23.24      6.77 o 
   1  -1   6       52.54       55.93      4.54 o 
   2  -1   6    48063.22    47069.25   1357.85 o 
   3  -1   6      121.16      103.97      9.58 o 
   4  -1   6       96.10      101.51      7.61 o 
   5  -1   6      673.39      639.80     22.47 o 
   6  -1   6      807.31      921.01     33.63 o 
   7  -1   6      581.31      540.16     20.62 o 
   8  -1   6       71.51       79.15     10.84 o 
   9  -1   6       61.51       91.47     21.79 o 
  10  -1   6      115.70      117.94     13.43 o 
  11  -1   6       49.79       22.35      9.26 o 
  12  -1   6       10.43       22.69      8.34 o 
 -11   0   6       28.15       41.27     13.08 o 
 -10   0   6      286.68      357.49     30.68 o 
  -9   0   6       39.64        5.77      5.47 o 
  -8   0   6      674.02      702.81     71.91 o 
  -7   0   6       67.34       78.30      6.73 o 
  -6   0   6     1673.25     1719.51     32.65 o 
  -5   0   6      578.92      548.89     17.86 o 
  -4   0   6       75.02       81.49      4.64 o 
  -3   0   6      525.61      532.65     15.60 o 
  -2   0   6       76.96       77.93      6.99 o 
  -1   0   6       69.95       78.18      5.08 o 
   0   0   6     2144.01     2099.29     57.62 o 
   1   0   6      122.53      151.30      7.06 o 
   2   0   6        5.73        2.41      3.93 o 
   4   0   6     2007.84     2100.62     59.06 o 
   5   0   6     1061.61     1024.94     26.39 o 
   6   0   6     2280.15     2535.47     74.50 o 
   7   0   6      100.84       70.70     10.38 o 
   8   0   6       70.48      110.50     22.03 o 
   9   0   6       88.54       77.95     14.26 o 
  10   0   6        8.02        5.20      8.10 o 
  11   0   6       60.68       88.27     10.09 o 
  12   0   6       14.72       22.32     12.71 o 
 -11   1   6       13.62       12.61      9.81 o 
 -10   1   6       55.33       56.37     25.38 o 
  -9   1   6       34.99       36.39      9.15 o 
  -8   1   6       23.22       32.77      8.32 o 
  -7   1   6       26.17       30.34      5.11 o 
  -6   1   6        6.24        3.08      3.50 o 
  -5   1   6      219.65      223.71      8.84 o 
  -4   1   6      168.97      167.82      6.73 o 
  -3   1   6      399.65      362.18     12.51 o 
  -2   1   6       35.94       55.79      7.30 o 
  -1   1   6       36.03       38.82      4.82 o 
   0   1   6        0.20       -6.05      3.03 o 
   1   1   6       21.98       20.21      3.36 o 
   3   1   6       21.41        4.74      4.56 o 
   4   1   6     3142.24     3172.51     70.08 o 
   5   1   6      388.53      423.39     18.94 o 
   6   1   6       26.82       25.66      3.45 o 
   7   1   6      116.65      108.85     24.14 o 
   8   1   6     2495.28     2767.64     82.45 o 
   9   1   6      199.94      281.00     21.89 o 
  10   1   6      318.72      333.64     20.88 o 
  11   1   6       20.03       33.89     25.62 o 
 -11   2   6        6.36       20.33     12.43 o 
 -10   2   6      670.24      661.96     25.99 o 
  -9   2   6       49.59       69.78      8.54 o 
  -8   2   6       94.81       67.22     11.06 o 
  -7   2   6       21.49       24.86      5.12 o 
  -6   2   6      128.21      138.77      7.99 o 
  -5   2   6       23.24        9.38      3.12 o 
  -4   2   6      784.43      865.04     18.74 o 
  -3   2   6      148.94      172.38     20.89 o 
  -2   2   6      279.44      329.33     11.48 o 
  -1   2   6       63.48       76.35      5.67 o 
   0   2   6        0.04        1.68      2.51 o 
   1   2   6       93.36       96.98      6.24 o 
   3   2   6      221.57      209.62      6.98 o 
   4   2   6      132.28      123.57      5.68 o 
   5   2   6     1404.72     1367.67     54.16 o 
   6   2   6      756.04      355.53     23.52 o 
   7   2   6       29.42       12.02      9.62 o 
   8   2   6      703.77      777.17     30.88 o 
   9   2   6      289.72      334.19     30.26 o 
  10   2   6      429.37      464.17     37.45 o 
 -11   3   6       20.61        6.08      9.12 o 
 -10   3   6       37.70       22.47      7.82 o 
  -9   3   6       19.66       33.37      7.06 o 
  -8   3   6       19.56        9.20      5.33 o 
  -7   3   6       22.37        7.59      4.71 o 
  -6   3   6      103.37      119.08      9.06 o 
  -5   3   6        5.74       -1.34      3.25 o 
  -4   3   6       36.08       23.78      4.80 o 
  -3   3   6       32.91       23.87      3.35 o 
  -2   3   6       16.74       26.34      3.64 o 
  -1   3   6       29.35       16.53      3.97 o 
   0   3   6        5.61        5.62      1.73 o 
   1   3   6       92.25       63.51      4.73 o 
   2   3   6     3430.16     3506.96     76.64 o 
   3   3   6      327.47      305.01     14.40 o 
   4   3   6     1770.49     1723.37     34.82 o 
   5   3   6       22.12       23.33      4.51 o 
   6   3   6      178.08      209.47     13.42 o 
   7   3   6      259.27      280.09     12.13 o 
   8   3   6     1132.32     1235.29     41.84 o 
   9   3   6       20.80       31.11     14.17 o 
  10   3   6      263.16      364.35     33.67 o 
 -10   4   6      212.54      283.40     15.57 o 
  -9   4   6      133.42       85.65     14.90 o 
  -8   4   6      226.94      235.10     12.50 o 
  -7   4   6       58.88       47.73      6.69 o 
  -6   4   6      649.63      601.68     15.42 o 
  -5   4   6       12.84        4.71      2.81 o 
  -4   4   6     1709.32     1796.78     32.22 o 
  -3   4   6       28.08       27.58      3.78 o 
  -2   4   6      648.21      677.11     12.19 o 
  -1   4   6      356.90      361.09      7.56 o 
   0   4   6     4118.27     4495.05     56.42 o 
   1   4   6      105.44      116.74      6.62 o 
   2   4   6       78.23       81.02      8.77 o 
   3   4   6      230.12      195.04      9.58 o 
   4   4   6      896.67     1126.18     36.97 o 
   5   4   6       10.52        3.18      3.77 o 
   6   4   6       43.47       12.43      6.71 o 
   7   4   6       53.95       55.04      6.42 o 
   8   4   6      331.58      336.53     13.37 o 
   9   4   6       40.88       41.08     13.68 o 
 -10   5   6        1.04       14.55      7.16 o 
  -9   5   6      177.45      204.06     13.15 o 
  -8   5   6      302.83      303.00     15.26 o 
  -7   5   6      235.34      259.60     12.20 o 
  -6   5   6     1624.14     1701.29     32.70 o 
  -5   5   6       21.80       16.81      4.39 o 
  -4   5   6        2.47       -0.57      2.77 o 
  -3   5   6       88.54       93.08      9.22 o 
  -2   5   6       47.96       58.58      5.35 o 
  -1   5   6       87.31      120.95      4.74 o 
   0   5   6        0.07       -0.51      1.70 o 
   1   5   6       83.05      119.04      4.17 o 
   2   5   6      228.86      236.73      6.44 o 
   3   5   6       68.25       77.44      5.38 o 
   4   5   6     2558.05     2784.34     64.18 o 
   5   5   6       21.57        9.96      9.17 o 
   6   5   6     1118.95     1216.40     35.26 o 
   7   5   6       13.81        7.94      5.24 o 
   8   5   6       23.48       -7.24      8.92 o 
   9   5   6      342.68      344.43     17.04 o 
  10   5   6      121.68       84.28     15.41 o 
  11   5   6       13.71       15.72     10.72 o 
 -10   6   6       30.41       30.62      8.23 o 
  -9   6   6       74.90       58.44      8.88 o 
  -8   6   6       25.11       15.16      7.10 o 
  -7   6   6       47.33       57.53      7.06 o 
  -6   6   6      593.93      582.76     16.40 o 
  -5   6   6       50.42       68.61      6.76 o 
  -4   6   6      682.56      678.62     14.94 o 
  -3   6   6       19.39       10.04      4.56 o 
  -2   6   6        9.00        7.88      2.23 o 
  -1   6   6      234.93      200.67      6.08 o 
   0   6   6      732.86      720.10     12.25 o 
   1   6   6      115.88       86.37      4.10 o 
   2   6   6       25.89       36.39      3.79 o 
   3   6   6       45.02       44.53      5.02 o 
   4   6   6      350.24      372.26     12.08 o 
   5   6   6      124.30      128.71     10.35 o 
   6   6   6      122.17       82.42     14.67 o 
   7   6   6       10.79        3.59      5.87 o 
   8   6   6      163.20      108.65     12.71 o 
   9   6   6       46.02        6.96      8.31 o 
  10   6   6       45.45       64.09     14.31 o 
  11   6   6       20.97        3.43      7.91 o 
  -9   7   6       10.31        8.17      6.46 o 
  -8   7   6      120.03      102.27      9.24 o 
  -7   7   6       32.24       32.52      6.80 o 
  -6   7   6      225.17      253.11     12.65 o 
  -5   7   6       40.25       33.38      7.53 o 
  -4   7   6      874.48      878.65     19.85 o 
  -3   7   6       42.16       57.83      5.63 o 
  -2   7   6       35.43       41.16      4.00 o 
  -1   7   6       80.11       85.13      4.77 o 
   0   7   6       12.77        8.18      4.35 o 
   1   7   6      231.80      216.01      7.02 o 
   2   7   6       49.17       56.62      4.83 o 
   3   7   6      102.56      108.36      7.74 o 
   4   7   6      291.97      319.27     12.17 o 
   5   7   6        8.06        6.86      6.32 o 
   6   7   6       10.55       22.07      7.14 o 
   7   7   6        7.25       -2.30      5.76 o 
   8   7   6        1.62        0.91      8.78 o 
   9   7   6      106.78      118.88     30.44 o 
  10   7   6       74.41       69.90     16.81 o 
  -8   8   6        4.57        1.80      6.44 o 
  -7   8   6        5.29        4.67      6.09 o 
  -6   8   6      251.48      230.67     12.63 o 
  -5   8   6      100.69       95.64      8.04 o 
  -4   8   6      717.15      658.66     17.34 o 
  -3   8   6      574.31      725.56     17.91 o 
  -2   8   6      992.08      927.99     17.80 o 
  -1   8   6      230.18      271.54      9.02 o 
   0   8   6      927.27      913.42     16.35 o 
   1   8   6        8.82       18.32      4.37 o 
   2   8   6      182.94      202.55      8.89 o 
   3   8   6      335.80      289.20     12.70 o 
   4   8   6     1019.49     1056.97     26.19 o 
   5   8   6        2.73        1.15      6.17 o 
   6   8   6      516.81      552.04     31.21 o 
   7   8   6        1.06       -3.75      9.47 o 
   8   8   6      481.48      495.49     25.72 o 
   9   8   6       34.82       38.79     10.50 o 
  -8   9   6        5.57       -0.44      7.54 o 
  -7   9   6        4.23        6.13      7.05 o 
  -6   9   6       14.81       15.91      7.45 o 
  -5   9   6       31.69       32.33      6.47 o 
  -4   9   6      100.45      105.22      8.19 o 
  -3   9   6      262.02      264.96     11.99 o 
  -2   9   6      693.42      647.02     14.55 o 
  -1   9   6        2.40        3.87      4.51 o 
   0   9   6        0.00       -3.49      5.04 o 
   1   9   6      337.54      301.10     11.49 o 
   2   9   6      355.28      393.44     12.25 o 
   3   9   6        3.91        1.71      5.39 o 
   4   9   6      660.28      645.81     19.70 o 
   5   9   6       20.76       17.26      6.43 o 
   6   9   6      136.62      164.16     22.36 o 
   7   9   6      106.30      133.27     16.44 o 
   8   9   6       64.99       47.81     12.55 o 
   9   9   6        3.33       12.02     10.64 o 
  -7  10   6      102.01      130.61     12.77 o 
  -6  10   6       28.89       28.72      7.31 o 
  -5  10   6      203.40      213.39     12.13 o 
  -4  10   6       40.30       37.19      6.83 o 
  -3  10   6       97.07      108.21     10.63 o 
  -2  10   6      963.77      984.57     24.27 o 
  -1  10   6      178.09      176.47     11.25 o 
   0  10   6      133.72       82.81     17.86 o 
   1  10   6      168.80      193.50     11.64 o 
   2  10   6       95.00      117.62     10.53 o 
   3  10   6      228.04      203.39     12.76 o 
   4  10   6       31.95       24.46      7.13 o 
   5  10   6       67.07       66.19     11.01 o 
   6  10   6       60.91       34.90     12.34 o 
   7  10   6        4.16        5.60     10.17 o 
   8  10   6        2.63        3.43     10.05 o 
  -5  11   6       61.17       59.83      8.43 o 
  -4  11   6      486.20      535.57     19.48 o 
  -3  11   6       33.20       38.61     12.53 o 
  -2  11   6      136.83      136.01     12.61 o 
  -1  11   6       50.36       55.20      8.32 o 
   0  11   6       17.62       12.39      5.89 o 
   1  11   6       18.83       13.23      6.85 o 
   2  11   6      418.81      456.26     31.31 o 
   3  11   6       36.77       30.89      7.61 o 
   4  11   6       49.81       51.49      9.79 o 
   5  11   6       10.89        6.89      7.92 o 
   6  11   6       22.56       31.48     12.66 o 
  -4  12   6        3.32      -10.07     30.05 o 
  -3  12   6      177.91      207.70     28.25 o 
  -2  12   6       12.88       25.30     12.28 o 
  -1  12   6       12.68        8.29      8.80 o 
   0  12   6       32.59       16.23      6.58 o 
   1  12   6       16.90       11.83      8.12 o 
   2  12   6       20.80        3.35      9.88 o 
   3  12   6        6.80        9.94     11.68 o 
   4  12   6        1.92        1.41     10.04 o 
  -2 -12   7      101.52      103.20     18.14 o 
  -1 -12   7       47.73       52.06     14.66 o 
   0 -12   7        1.50       -6.42      7.58 o 
   1 -12   7       71.13       80.26     10.98 o 
   2 -12   7       18.78       39.83     14.83 o 
   3 -12   7       51.73       88.57     14.38 o 
   4 -12   7      545.36      562.48     21.34 o 
  -4 -11   7        4.86       -0.93      8.27 o 
  -3 -11   7       78.76       96.85     17.30 o 
  -2 -11   7      100.48       93.56     16.72 o 
  -1 -11   7      268.74      277.37     15.48 o 
   0 -11   7        8.38        8.49     10.43 o 
   1 -11   7        7.85       22.39      7.73 o 
   2 -11   7      111.35      125.75      9.13 o 
   3 -11   7       45.55       27.06      8.85 o 
   4 -11   7        6.12       10.40      6.86 o 
   5 -11   7       74.74       79.13      8.79 o 
   6 -11   7       70.38       67.17      9.82 o 
  -6 -10   7        3.47       18.56     12.37 o 
  -5 -10   7      260.33      272.54     29.35 o 
  -4 -10   7       37.62       40.15     17.05 o 
  -3 -10   7      209.61      226.68     16.06 o 
  -2 -10   7        5.75       12.26     13.09 o 
  -1 -10   7      143.15      179.33     12.90 o 
   0 -10   7        2.45       -0.88      6.05 o 
   1 -10   7      261.91      251.86     11.87 o 
   2 -10   7     1946.06     1962.92     37.11 o 
   3 -10   7       10.94       16.72      5.64 o 
   4 -10   7     1748.91     1782.34     34.59 o 
   5 -10   7       68.58       85.94      8.23 o 
   6 -10   7      735.99      764.02     20.50 o 
   7 -10   7      149.27      146.52     17.53 o 
  -7  -9   7      126.58      147.59     20.54 o 
  -6  -9   7       75.61       85.93     16.30 o 
  -5  -9   7       16.76       20.09      8.18 o 
  -4  -9   7      134.59      146.24     13.08 o 
  -3  -9   7       22.82        9.39      6.79 o 
  -2  -9   7       43.34       61.61     11.25 o 
  -1  -9   7       67.60       67.75      7.81 o 
   0  -9   7        2.70       -2.34      6.63 o 
   1  -9   7      211.40      182.89      9.08 o 
   2  -9   7     1273.37     1315.73     23.29 o 
   3  -9   7       30.60       33.41      5.61 o 
   4  -9   7       36.60       35.00      6.20 o 
   5  -9   7       67.84       63.40      7.14 o 
   6  -9   7       18.87       31.13     10.70 o 
   7  -9   7      183.68      151.86     13.96 o 
   8  -9   7      147.20      143.98     11.94 o 
  -8  -8   7      205.96      200.63     39.57 o 
  -7  -8   7       73.15       72.72     29.14 o 
  -6  -8   7      167.70      163.04     18.66 o 
  -5  -8   7       59.18       70.35     13.26 o 
  -4  -8   7       52.58       55.55      9.83 o 
  -3  -8   7       91.28       99.40     10.11 o 
  -2  -8   7     1527.00     1492.95     31.68 o 
  -1  -8   7       91.41       87.85      8.56 o 
   0  -8   7        0.67       -2.50      3.90 o 
   1  -8   7       73.04       70.22      5.15 o 
   2  -8   7      563.11      573.42     12.92 o 
   3  -8   7      198.86      187.62      9.30 o 
   4  -8   7       63.53       54.70      6.20 o 
   5  -8   7        1.18        0.98      4.99 o 
   6  -8   7       46.11       35.78      8.79 o 
   7  -8   7        6.27        2.10      6.00 o 
   8  -8   7        2.93        6.79      6.52 o 
   9  -8   7        7.18       11.06      6.74 o 
  -9  -7   7        0.08       -1.72      7.88 o 
  -8  -7   7      224.08      131.75     16.00 o 
  -7  -7   7       69.91       59.91     14.89 o 
  -6  -7   7       46.97       43.76     12.78 o 
  -5  -7   7      538.84      466.81     25.02 o 
  -4  -7   7     1010.53     1023.41     29.18 o 
  -3  -7   7        8.11        6.10      5.46 o 
  -2  -7   7       39.47       30.93      6.10 o 
  -1  -7   7      184.79      229.88      8.66 o 
   0  -7   7     3104.73     3204.59     52.41 o 
   1  -7   7       61.88       74.30      9.45 o 
   2  -7   7     1036.22     1084.61     19.03 o 
   3  -7   7       19.25       11.99      4.10 o 
   4  -7   7     1809.61     1941.15     34.33 o 
   5  -7   7      102.93      100.34      8.73 o 
   6  -7   7      222.04      214.14     12.49 o 
   7  -7   7       12.19        1.25      5.54 o 
   8  -7   7        4.47        8.31      5.97 o 
   9  -7   7       36.92       20.76      6.56 o 
  10  -7   7        0.20        5.83      7.51 o 
  -9  -6   7       13.78       15.93     11.94 o 
  -8  -6   7        9.65       11.80      9.15 o 
  -7  -6   7       14.87       20.32      9.07 o 
  -6  -6   7       34.78       46.02     10.98 o 
  -5  -6   7       84.61      109.96     17.27 o 
  -4  -6   7      116.41      142.60     10.19 o 
  -3  -6   7      889.90      805.91     20.48 o 
  -2  -6   7       32.85       29.51      5.75 o 
  -1  -6   7      242.74      304.44      8.51 o 
   0  -6   7       88.73       98.15      5.35 o 
   1  -6   7      193.37      205.07      6.57 o 
   2  -6   7       70.42       78.49      4.62 o 
   3  -6   7      208.36      218.37      8.38 o 
   4  -6   7     2030.41     1990.03     34.31 o 
   5  -6   7       68.56       55.24      5.95 o 
   6  -6   7      904.05      910.43     27.29 o 
   7  -6   7       96.86       55.65     11.03 o 
   8  -6   7        3.34       -3.20      5.09 o 
   9  -6   7       73.98       96.70      9.16 o 
  10  -6   7       16.88       16.86      6.76 o 
  11  -6   7        6.86        2.43      7.94 o 
 -10  -5   7        2.53       -7.43      8.75 o 
  -9  -5   7       34.62       33.22      9.96 o 
  -8  -5   7        4.35        6.08      8.03 o 
  -7  -5   7      292.05      310.73     18.65 o 
  -6  -5   7      666.02      659.13     27.34 o 
  -5  -5   7      115.06      114.53     16.60 o 
  -4  -5   7      788.28      817.71     23.65 o 
  -3  -5   7      161.80      162.94      9.70 o 
  -2  -5   7     1471.10     1703.35     27.85 o 
  -1  -5   7      473.95      516.50      9.46 o 
   0  -5   7     1757.36     1944.49     30.95 o 
   1  -5   7      245.40      260.39      6.66 o 
   2  -5   7       81.60       98.43      4.35 o 
   3  -5   7       55.88       57.68      4.29 o 
   4  -5   7      193.74      172.14      7.26 o 
   5  -5   7       25.47       15.89      3.75 o 
   6  -5   7      191.81      224.89     10.44 o 
   7  -5   7       55.49       68.50      7.84 o 
   8  -5   7       82.04       49.42      9.75 o 
   9  -5   7       13.79       16.35      7.44 o 
  10  -5   7       76.79       86.06      7.84 o 
  11  -5   7        9.91       12.19      5.98 o 
 -10  -4   7       52.50       46.21     10.56 o 
  -9  -4   7       31.37       24.08      9.16 o 
  -8  -4   7       23.12       28.63      8.58 o 
  -7  -4   7       77.73       65.92     10.09 o 
  -6  -4   7       52.52       42.06      8.28 o 
  -5  -4   7      141.87      153.99     13.66 o 
  -4  -4   7     1971.92     2044.06     51.02 o 
  -3  -4   7      745.65      708.36     19.38 o 
  -2  -4   7     1768.72     1698.65     37.06 o 
  -1  -4   7      654.61      720.98     11.60 o 
   0  -4   7        0.64       -0.69      1.60 o 
   1  -4   7      192.53      192.36      5.63 o 
   2  -4   7      575.04      685.12     12.15 o 
   3  -4   7      339.51      410.47     11.74 o 
   4  -4   7     8246.99     8170.30    152.49 o 
   5  -4   7      124.97      108.51      8.38 o 
   7  -4   7      478.45      480.59     13.10 o 
   8  -4   7     1343.00     1304.31     26.10 o 
   9  -4   7       77.14       50.83      5.80 o 
  10  -4   7        2.37        1.84      4.79 o 
  11  -4   7        6.60        2.46      8.12 o 
 -10  -3   7       42.42       27.43      9.19 o 
  -9  -3   7       24.29       24.56      8.32 o 
  -8  -3   7      122.44       75.50     13.57 o 
  -7  -3   7       72.93       61.94      9.42 o 
  -6  -3   7      119.33      105.89      9.20 o 
  -5  -3   7      809.22      796.36     46.17 o 
  -4  -3   7     1450.42     1393.76     59.78 o 
  -3  -3   7      212.29      194.72     10.76 o 
  -2  -3   7     5291.16     5916.20    153.55 o 
  -1  -3   7       71.85       60.32      2.89 o 
   0  -3   7     1036.65      976.90     14.49 o 
   1  -3   7        3.06        4.58      1.66 o 
   2  -3   7     9012.66     9247.42    170.15 o 
   3  -3   7      145.15      168.44     11.71 o 
   4  -3   7     2110.93     2119.42     39.12 o 
   5  -3   7      218.08      190.91      9.02 o 
   7  -3   7      179.62      182.77      8.49 o 
   8  -3   7       22.69       10.91      5.22 o 
   9  -3   7      207.13      228.95     11.87 o 
  10  -3   7      568.11      577.10     22.05 o 
  11  -3   7        2.51       -1.52      7.86 o 
  12  -3   7      134.88      160.39     16.46 o 
 -11  -2   7       11.31       16.67      8.44 o 
 -10  -2   7      253.09      285.53     17.30 o 
  -9  -2   7       43.17       42.96     17.86 o 
  -8  -2   7       59.01       84.96      9.25 o 
  -7  -2   7       27.33       15.80      5.58 o 
  -6  -2   7      954.45      950.99     38.19 o 
  -5  -2   7       40.00       38.03      5.86 o 
  -4  -2   7      165.20      178.96     13.97 o 
  -3  -2   7      100.00       81.02      6.71 o 
  -2  -2   7        5.16        3.51      3.36 o 
  -1  -2   7      134.30      199.77      7.87 o 
   0  -2   7        7.53        6.77      1.82 o 
   1  -2   7      833.77      682.91     17.32 o 
   2  -2   7     2429.77     2313.95     65.29 o 
   3  -2   7       85.85       79.06      9.20 o 
   4  -2   7      144.44      142.27      7.80 o 
   5  -2   7      184.07      218.57      7.42 o 
   6  -2   7     3325.25     3481.80     61.73 o 
   7  -2   7      544.88      624.95     18.40 o 
   8  -2   7        4.33       -1.76      4.47 o 
   9  -2   7       70.06       17.70     12.63 o 
  10  -2   7      274.55      343.66     23.00 o 
  11  -2   7       65.97       53.70      9.89 o 
  12  -2   7       16.13       13.67      8.43 o 
 -11  -1   7       20.82       15.67      7.81 o 
 -10  -1   7       31.21       37.81      7.90 o 
  -9  -1   7       14.14        9.16      6.34 o 
  -8  -1   7      371.52      397.55     18.79 o 
  -7  -1   7       41.90       27.01      5.79 o 
  -6  -1   7     1182.92     1207.82     91.41 o 
  -5  -1   7       43.12       42.34      6.41 o 
  -4  -1   7     2075.79     2183.56     52.17 o 
  -3  -1   7       57.58       35.34      5.09 o 
  -2  -1   7      839.38      830.52     28.35 o 
  -1  -1   7       80.87       91.68      5.63 o 
   0  -1   7     5375.52     5168.16     94.32 o 
   1  -1   7      230.38      213.14      7.65 o 
   2  -1   7     6463.35     6438.33    258.16 o 
   3  -1   7      339.58      416.78     12.73 o 
   4  -1   7      832.26     1060.07     31.08 o 
   5  -1   7       48.08       51.38      7.87 o 
   6  -1   7     1126.89     1188.76     31.21 o 
   7  -1   7      153.25      153.58     10.96 o 
   8  -1   7     1441.63     1556.23     44.00 o 
   9  -1   7        5.03       -2.41      6.58 o 
  10  -1   7       20.78       38.00      9.85 o 
  11  -1   7       46.77       53.14      9.79 o 
  12  -1   7       18.97       39.72      9.47 o 
 -11   0   7        0.06       -2.08      6.46 o 
 -10   0   7      202.24      197.27     13.63 o 
  -9   0   7       76.57      120.14     10.77 o 
  -8   0   7      164.03      157.20     18.08 o 
  -7   0   7      288.75      300.19     14.15 o 
  -6   0   7      354.88      351.86     11.95 o 
  -5   0   7      588.46      617.22     14.46 o 
  -4   0   7      113.63      133.92     10.29 o 
  -3   0   7       42.61       48.88      6.86 o 
  -2   0   7       17.56       36.33     11.13 o 
  -1   0   7       31.13       36.89      4.00 o 
   0   0   7        0.21       -1.92      2.23 o 
   1   0   7      155.66      128.70      7.01 o 
   2   0   7       17.77       32.77      5.29 o 
   4   0   7       23.27       28.06      6.50 o 
   6   0   7        5.87       -2.22      3.27 o 
   7   0   7      344.86      353.92     27.91 o 
   8   0   7      374.36      310.67     19.60 o 
   9   0   7       48.93       59.35     10.15 o 
  10   0   7       14.81        8.92      8.55 o 
  11   0   7      113.11       55.65     10.12 o 
  12   0   7      127.91      186.25     16.23 o 
 -11   1   7       75.00      112.42     11.06 o 
 -10   1   7       34.59       63.40     16.75 o 
  -9   1   7       37.86       31.54     12.98 o 
  -8   1   7     1180.27     1152.78     33.62 o 
  -7   1   7       93.81      139.32      9.35 o 
  -6   1   7       37.98       49.27      5.86 o 
  -5   1   7       24.13       24.63      3.81 o 
  -4   1   7      317.00      423.27     13.98 o 
  -3   1   7       60.97       59.97      7.99 o 
  -2   1   7     3329.02     3784.61     86.50 o 
  -1   1   7       32.83       35.16      4.99 o 
   0   1   7     6252.31     6364.02    169.31 o 
   1   1   7       13.94       15.80      3.24 o 
   2   1   7      187.52      119.05     25.27 o 
   3   1   7      167.64      166.33     19.76 o 
   4   1   7      797.92      811.71     32.09 o 
   5   1   7       36.56       30.35      9.99 o 
   6   1   7      367.40      398.51     16.67 o 
   7   1   7       17.61       12.40      6.91 o 
   8   1   7     1048.73     1163.26     41.51 o 
   9   1   7      462.21      533.04     35.88 o 
  10   1   7       25.61       44.33      9.58 o 
  11   1   7       95.55      127.46     45.60 o 
 -11   2   7        2.04       15.94     10.60 o 
 -10   2   7        0.03        9.88     15.95 o 
  -9   2   7      103.47      119.00     11.08 o 
  -8   2   7       30.73       28.07      6.11 o 
  -7   2   7       71.55       54.00      7.85 o 
  -6   2   7      316.72      322.02     11.43 o 
  -5   2   7      169.39      187.79     12.32 o 
  -4   2   7     2243.83     2350.37     58.40 o 
  -3   2   7      273.61      291.70     10.46 o 
  -2   2   7        6.17        3.93      3.05 o 
  -1   2   7       93.79       61.97     23.00 o 
   0   2   7       18.21       22.47      2.54 o 
   1   2   7       15.63       30.07      3.61 o 
   3   2   7     1214.93     1121.94     32.87 o 
   4   2   7      682.33      619.26     14.61 o 
   5   2   7      454.05      461.27     10.60 o 
   6   2   7      279.34      236.29     20.02 o 
   7   2   7      312.65      331.41     15.17 o 
   8   2   7      127.31      122.13     12.99 o 
   9   2   7       13.97       -0.45     11.63 o 
  10   2   7      102.51      116.41     24.17 o 
  11   2   7       49.43       75.69     15.24 o 
 -10   3   7        4.71        3.82      8.72 o 
  -9   3   7      148.74      199.65     12.26 o 
  -8   3   7       38.82       45.57      9.71 o 
  -7   3   7        4.91       -0.31      6.34 o 
  -6   3   7      381.53      426.81     17.30 o 
  -5   3   7       95.47       74.59     24.98 o 
  -4   3   7       14.39       12.74      3.46 o 
  -3   3   7      225.20      201.90      8.54 o 
  -2   3   7      586.82      620.54     14.91 o 
  -1   3   7      155.14      161.85      5.52 o 
   0   3   7     9154.79     9783.66    129.19 o 
   1   3   7       11.23        0.40      4.67 o 
   2   3   7      125.11      180.27      8.93 o 
   3   3   7       81.82       85.56      6.32 o 
   4   3   7      437.37      487.96     13.36 o 
   5   3   7       99.87      109.09      7.53 o 
   6   3   7     2379.61     2450.15     53.50 o 
   7   3   7       27.72       21.79      5.11 o 
   8   3   7     1334.01     1317.54     42.61 o 
   9   3   7      126.04      157.65     25.23 o 
  10   3   7     1366.92     1481.66     76.87 o 
 -10   4   7        2.58        0.94      7.64 o 
  -9   4   7      114.43      126.97     10.44 o 
  -8   4   7      527.86      546.68     23.16 o 
  -7   4   7       18.05        6.38      5.78 o 
  -6   4   7       53.52       78.72      8.98 o 
  -5   4   7       25.84        9.43      3.18 o 
  -4   4   7       28.30       33.91      4.59 o 
  -3   4   7      183.12      167.70      7.06 o 
  -2   4   7       91.79      109.21      4.33 o 
  -1   4   7      174.49      218.29      5.83 o 
   0   4   7        0.03       -2.95      1.48 o 
   1   4   7      361.48      383.40      8.57 o 
   2   4   7      532.32      546.81     10.72 o 
   3   4   7       56.16       60.26      6.16 o 
   4   4   7      419.74      365.59     26.35 o 
   5   4   7       29.14       24.64      4.86 o 
   6   4   7        8.19        0.20      4.30 o 
   7   4   7      121.55      130.18     10.79 o 
   8   4   7       31.96       37.06      6.28 o 
   9   4   7        8.50       18.44      7.23 o 
 -10   5   7        3.50        1.33      7.12 o 
  -9   5   7       31.08       33.00      7.35 o 
  -8   5   7     1454.93     1447.26     35.79 o 
  -7   5   7      146.78      117.57     19.43 o 
  -6   5   7      774.18      720.66     18.23 o 
  -5   5   7      234.20      267.79     15.49 o 
  -4   5   7     1511.22     1560.62     28.53 o 
  -3   5   7       58.22       48.72      4.73 o 
  -2   5   7     1544.07     1729.55     25.36 o 
  -1   5   7      300.11      279.15      8.96 o 
   0   5   7     3890.42     4086.85     53.43 o 
   1   5   7      352.60      325.64      7.94 o 
   2   5   7      877.72      885.34     15.17 o 
   3   5   7      110.17      110.98      6.61 o 
   4   5   7      932.34     1078.20     29.47 o 
   5   5   7      199.29      216.93     16.30 o 
   6   5   7     2613.70     2748.82     64.27 o 
   7   5   7      384.81      348.42     19.44 o 
   8   5   7        7.28        8.36      6.46 o 
   9   5   7       81.85       88.83     10.61 o 
  10   5   7      407.95      367.47     18.15 o 
  11   5   7       10.79       -8.13      8.93 o 
  -9   6   7       48.00       28.87      7.76 o 
  -8   6   7     1497.45     1421.61     33.93 o 
  -7   6   7      119.14       76.87     10.55 o 
  -6   6   7     1581.53     1459.01     30.10 o 
  -5   6   7      305.25      305.46     12.64 o 
  -4   6   7     1940.51     1903.10     34.31 o 
  -3   6   7       69.08       71.77      5.66 o 
  -2   6   7      295.94      327.74      9.11 o 
  -1   6   7      347.62      387.37      8.75 o 
   0   6   7        2.44        4.16      2.10 o 
   1   6   7       98.43      104.60      5.09 o 
   2   6   7      342.41      347.71      8.49 o 
   3   6   7       21.53       19.87      5.22 o 
   4   6   7     1184.87     1262.58     27.87 o 
   5   6   7       70.21       72.60      8.44 o 
   6   6   7      998.81     1003.28     29.41 o 
   7   6   7       11.66        4.44      5.66 o 
   8   6   7      160.38      146.87     12.19 o 
   9   6   7      219.40      190.86     15.90 o 
  10   6   7      102.92      120.93     37.71 o 
  11   6   7       18.88        3.62      7.48 o 
  -9   7   7       77.26       96.78     10.93 o 
  -8   7   7      200.88      203.24     12.27 o 
  -7   7   7      241.49      260.70     13.36 o 
  -6   7   7     1572.48     1503.91     31.48 o 
  -5   7   7      104.99      101.09     11.16 o 
  -4   7   7     1536.97     1594.67     30.61 o 
  -3   7   7      153.49      161.73      8.51 o 
  -2   7   7       61.39       64.63      4.80 o 
  -1   7   7        2.62        3.87      2.69 o 
   0   7   7      600.06      696.88     14.95 o 
   1   7   7       86.05       96.80      4.77 o 
   2   7   7      315.92      325.53      9.91 o 
   3   7   7      501.96      473.01     17.43 o 
   4   7   7       40.37       33.01      7.02 o 
   5   7   7       10.61        6.91      7.17 o 
   6   7   7     1383.34     1410.51     38.97 o 
   7   7   7        7.68        8.48      6.61 o 
   8   7   7      817.29      874.86     34.10 o 
   9   7   7       32.36       34.60      9.91 o 
  10   7   7        2.42       -6.25      8.08 o 
  -8   8   7        1.29        4.38      7.31 o 
  -7   8   7        2.48       -2.46      6.40 o 
  -6   8   7       13.44        4.57      6.36 o 
  -5   8   7       97.22       97.24      8.00 o 
  -4   8   7     1388.01     1294.68     26.98 o 
  -3   8   7       85.30       73.04      6.90 o 
  -2   8   7      240.55      241.06      8.70 o 
  -1   8   7      415.24      355.61     10.11 o 
   0   8   7       19.41       15.09      3.71 o 
   1   8   7      458.70      422.97     12.50 o 
   2   8   7        5.56        4.81      3.84 o 
   3   8   7      263.07      254.84     13.73 o 
   4   8   7      424.29      454.50     15.60 o 
   5   8   7      102.83       90.47     10.73 o 
   6   8   7      176.02      179.13     14.37 o 
   7   8   7        1.21       -6.35     12.06 o 
   8   8   7      101.49       68.36     13.99 o 
   9   8   7       11.58       14.44     13.32 o 
  -7   9   7        5.28       11.87      7.83 o 
  -6   9   7      384.07      424.61     18.50 o 
  -5   9   7      118.96      106.11      9.17 o 
  -4   9   7      550.19      566.36     16.56 o 
  -3   9   7      120.73      135.84      8.83 o 
  -2   9   7       78.09       88.18      6.15 o 
  -1   9   7       99.85      109.07      7.66 o 
   0   9   7       18.12        4.46      5.67 o 
   1   9   7        1.71        5.78      4.55 o 
   2   9   7     1052.92      961.46     21.18 o 
   3   9   7       91.07       81.31      8.39 o 
   4   9   7      371.22      366.86     15.06 o 
   5   9   7       85.93       54.73      7.81 o 
   6   9   7      955.31      919.70     38.23 o 
   7   9   7       23.36       26.26     10.85 o 
   8   9   7       29.98       19.14     15.66 o 
   9   9   7        8.36        8.49      9.93 o 
  -6  10   7        0.25        3.35      6.45 o 
  -5  10   7      131.46      129.87      9.98 o 
  -4  10   7      170.60      159.96     10.65 o 
  -3  10   7      259.57      276.31     12.99 o 
  -2  10   7       26.88       27.93      6.67 o 
  -1  10   7       30.92       46.48      7.34 o 
   0  10   7       18.76       15.14      5.49 o 
   1  10   7       77.23       71.15      8.35 o 
   2  10   7      494.20      461.38     17.27 o 
   3  10   7      431.94      402.38     19.11 o 
   4  10   7      180.68      183.35     12.55 o 
   5  10   7        1.96        2.10      6.45 o 
   6  10   7       31.94       19.91     11.07 o 
   7  10   7       59.39       35.62     14.33 o 
   8  10   7        7.34        9.18     12.77 o 
  -5  11   7       51.81       36.92      7.84 o 
  -4  11   7       26.17       35.07      8.45 o 
  -3  11   7      234.79      233.92     20.69 o 
  -2  11   7      327.75      332.99     14.66 o 
  -1  11   7      150.12      141.63     12.52 o 
   0  11   7      724.00      761.15     25.24 o 
   1  11   7       44.85       36.17      9.07 o 
   2  11   7      130.73      111.32     13.87 o 
   3  11   7       50.45       37.97      9.04 o 
   4  11   7      182.82      153.36     19.49 o 
   5  11   7        6.58        8.13      7.94 o 
   6  11   7       51.64       51.52     14.41 o 
  -3  12   7      210.71      209.49     20.52 o 
  -2  12   7      410.46      428.77     26.02 o 
  -1  12   7       46.59       67.74      9.72 o 
   0  12   7        0.05       -5.51      7.12 o 
   1  12   7       29.19       22.13      7.63 o 
   2  12   7       61.85       60.19     12.53 o 
   3  12   7       21.03       23.47     10.41 o 
   4  12   7      361.23      380.11     61.54 o 
  -2 -12   8       77.54       53.80     15.65 o 
  -1 -12   8       90.18       95.84     11.08 o 
   0 -12   8      363.93      374.60     18.95 o 
   1 -12   8      137.71      107.59     17.55 o 
   2 -12   8      176.75      158.43     21.42 o 
   3 -12   8      496.93      413.83     34.29 o 
  -4 -11   8       86.29      104.87     15.73 o 
  -3 -11   8       21.55       38.28     14.64 o 
  -2 -11   8        8.67        3.58     11.48 o 
  -1 -11   8       15.91       16.56      7.66 o 
   0 -11   8        0.61        2.11      7.51 o 
   1 -11   8      147.30      142.51     12.24 o 
   2 -11   8        5.57        6.35      6.15 o 
   3 -11   8       27.20       14.87      7.69 o 
   4 -11   8      348.25      374.16     16.64 o 
   5 -11   8       41.89       46.93      7.78 o 
   6 -11   8        2.63       13.59      6.98 o 
  -6 -10   8       14.53       14.70     13.35 o 
  -5 -10   8      133.24      142.80     13.80 o 
  -4 -10   8       10.42       18.84      8.59 o 
  -3 -10   8       57.56       38.43      9.34 o 
  -2 -10   8      117.67      116.53     17.06 o 
  -1 -10   8      359.32      296.73     15.58 o 
   0 -10   8       19.35       10.96      6.39 o 
   1 -10   8      373.83      341.68     14.85 o 
   2 -10   8      271.04      252.30     17.96 o 
   3 -10   8      131.70      122.18      8.97 o 
   4 -10   8      939.66      879.20     21.56 o 
   5 -10   8      102.44      102.43      8.88 o 
   6 -10   8      175.14      176.09     11.84 o 
   7 -10   8      120.72      128.47     12.02 o 
  -7  -9   8      214.13      192.00     22.36 o 
  -6  -9   8      324.58      377.51     31.32 o 
  -5  -9   8       74.98       97.18     11.59 o 
  -4  -9   8        8.22        1.91      7.02 o 
  -3  -9   8       99.46       85.63     24.80 o 
  -2  -9   8      841.56      854.61     21.61 o 
  -1  -9   8        3.93        7.01      5.99 o 
   0  -9   8        0.46       -2.20      5.48 o 
   1  -9   8       34.84       36.34      5.83 o 
   2  -9   8      977.45      964.61     18.77 o 
   3  -9   8       45.93       52.02      6.44 o 
   4  -9   8      344.25      345.57     13.44 o 
   5  -9   8       45.64       38.65      7.76 o 
   6  -9   8        7.02        3.38      6.58 o 
   7  -9   8      178.08      194.71     13.26 o 
   8  -9   8       28.43       28.71      8.11 o 
  -8  -8   8        3.43        7.74     11.76 o 
  -7  -8   8       75.57      106.48     31.94 o 
  -6  -8   8      190.80      174.75     19.87 o 
  -5  -8   8       73.26       83.66     10.41 o 
  -4  -8   8       27.14       12.62      7.10 o 
  -3  -8   8       12.45       14.42      6.66 o 
  -2  -8   8       53.49       70.74      6.41 o 
  -1  -8   8      871.53      867.32     21.62 o 
   0  -8   8     1069.12     1053.78     24.35 o 
   1  -8   8       41.14       44.77      6.66 o 
   2  -8   8      560.89      537.82     13.12 o 
   3  -8   8      242.52      220.96     10.95 o 
   4  -8   8       77.97       82.43      7.10 o 
   5  -8   8        0.67        0.87      4.56 o 
   6  -8   8      163.32      169.37     11.62 o 
   7  -8   8        5.10        6.50      6.31 o 
   8  -8   8       37.55       43.74      8.18 o 
   9  -8   8        9.32       12.92      7.25 o 
  -8  -7   8      247.47      238.52     17.36 o 
  -7  -7   8        3.77       11.68      8.27 o 
  -6  -7   8       78.84       65.24     10.52 o 
  -5  -7   8      265.57      299.50     18.26 o 
  -4  -7   8      169.33      148.23     21.85 o 
  -3  -7   8      324.54      308.95     15.79 o 
  -2  -7   8       94.86      114.92      7.01 o 
  -1  -7   8       28.49       28.68      6.69 o 
   0  -7   8       77.40       76.08      4.85 o 
   1  -7   8      432.09      414.86     10.17 o 
   2  -7   8      114.87      113.58      8.68 o 
   3  -7   8       84.27       80.37      6.32 o 
   4  -7   8      176.07      178.50      8.76 o 
   5  -7   8       15.23       12.52      5.49 o 
   6  -7   8      172.33      195.74     11.49 o 
   7  -7   8       16.49        9.57      6.18 o 
   8  -7   8       36.79       41.80      7.66 o 
   9  -7   8      127.30      150.03     11.48 o 
  10  -7   8       13.97       20.25      7.26 o 
  -9  -6   8       26.13       17.42     10.24 o 
  -8  -6   8      156.41      105.78     14.47 o 
  -7  -6   8        6.28        1.38      8.59 o 
  -6  -6   8      673.49      710.68     30.99 o 
  -5  -6   8       71.51       85.22     12.56 o 
  -4  -6   8      144.83      150.04     12.25 o 
  -3  -6   8      112.01      107.72     13.67 o 
  -2  -6   8      595.20      679.00     16.69 o 
  -1  -6   8      518.99      519.95     13.08 o 
   0  -6   8     4342.04     4504.58     64.00 o 
   1  -6   8      683.63      661.19     21.98 o 
   2  -6   8      518.41      573.82     12.49 o 
   3  -6   8       52.50       39.82      4.59 o 
   4  -6   8        1.65        2.69      3.22 o 
   5  -6   8       92.27       91.74      7.20 o 
   6  -6   8      537.82      518.91     16.16 o 
   7  -6   8      108.91      112.88      8.22 o 
   8  -6   8      448.10      428.71     14.15 o 
   9  -6   8       33.82       31.78      6.76 o 
  10  -6   8      153.21      164.30     11.66 o 
  11  -6   8        4.71       -1.31      6.29 o 
  -9  -5   8       60.53       34.80     10.48 o 
  -8  -5   8       40.71       30.31      9.99 o 
  -7  -5   8        4.61        2.19      7.45 o 
  -6  -5   8      331.75      292.96     19.32 o 
  -5  -5   8      161.37      164.86     28.86 o 
  -4  -5   8       19.17       18.58      5.30 o 
  -3  -5   8       44.52       44.01      6.39 o 
  -2  -5   8      321.26      363.56     15.53 o 
  -1  -5   8      337.88      278.18      6.66 o 
   0  -5   8        0.12       -0.80      1.71 o 
   1  -5   8      306.26      348.83      7.84 o 
   2  -5   8      686.79      706.54     12.37 o 
   3  -5   8      371.53      358.56     10.78 o 
   4  -5   8    10836.45    10850.84    164.19 o 
   5  -5   8      165.00      127.53      8.36 o 
   6  -5   8     1685.93     1753.75     32.80 o 
   7  -5   8      174.32      140.99      8.38 o 
   8  -5   8      995.42     1032.14     25.52 o 
   9  -5   8       90.01       93.20      8.10 o 
  10  -5   8      235.71      247.77     12.37 o 
  11  -5   8       41.01       68.72     17.11 o 
 -10  -4   8       75.21       45.76     11.14 o 
  -9  -4   8        8.82        9.49      8.34 o 
  -8  -4   8      170.62      171.19     15.46 o 
  -7  -4   8       14.29        4.46      6.56 o 
  -6  -4   8      220.47      246.83     17.35 o 
  -5  -4   8        2.40       -1.51      5.49 o 
  -4  -4   8      700.94      777.07     19.37 o 
  -3  -4   8       69.97       83.14      6.75 o 
  -2  -4   8       67.85       72.43      4.23 o 
  -1  -4   8      398.44      476.41      8.87 o 
   0  -4   8       85.24      113.22      4.56 o 
   1  -4   8      673.36      732.36     12.22 o 
   2  -4   8      525.78      600.11     11.24 o 
   3  -4   8      265.05      260.40      8.53 o 
   4  -4   8     2659.55     2877.69     58.18 o 
   5  -4   8      115.72      110.32     11.04 o 
   6  -4   8      188.43      179.43     24.79 o 
   7  -4   8      211.65      216.66      9.74 o 
   8  -4   8       40.51       49.69      6.16 o 
   9  -4   8       83.49       50.31      6.79 o 
  10  -4   8      115.47      124.48     10.14 o 
  11  -4   8        5.85        1.95      6.11 o 
 -10  -3   8      134.13      112.31     13.40 o 
  -9  -3   8      151.34      180.71     27.30 o 
  -8  -3   8      119.45       99.02     11.92 o 
  -7  -3   8        3.57       -1.16      5.31 o 
  -6  -3   8      282.56      308.32     14.73 o 
  -5  -3   8       54.83       44.45      8.75 o 
  -4  -3   8       82.58       95.32      8.75 o 
  -3  -3   8      131.12      129.31      9.16 o 
  -2  -3   8     3234.19     3393.87     60.11 o 
  -1  -3   8       20.02       23.85      2.75 o 
   0  -3   8       65.46       79.14      3.50 o 
   1  -3   8       22.93       18.63      2.10 o 
   2  -3   8      780.89      865.80     15.20 o 
   3  -3   8      187.19      171.92      8.47 o 
   4  -3   8      666.79      623.48     17.71 o 
   5  -3   8      478.12      522.73     12.63 o 
   7  -3   8       60.31       48.95      7.69 o 
   8  -3   8       11.48        6.57      4.57 o 
   9  -3   8        1.57        1.94      5.19 o 
  10  -3   8       32.21       21.73      8.48 o 
  11  -3   8       21.57       29.26      9.31 o 
  12  -3   8      329.39      352.40     21.79 o 
 -10  -2   8      143.84      135.98     13.83 o 
  -9  -2   8      187.60      218.06     16.43 o 
  -8  -2   8       52.14       60.98      8.61 o 
  -7  -2   8       40.95       42.25      7.25 o 
  -6  -2   8      387.94      408.34     17.94 o 
  -5  -2   8      168.67      190.12     15.53 o 
  -4  -2   8      133.50      123.38     14.91 o 
  -3  -2   8      422.70      414.11     15.33 o 
  -2  -2   8     1024.09     1096.07     29.44 o 
  -1  -2   8      873.13      884.46     15.10 o 
   0  -2   8     7868.69     7558.00    100.23 o 
   1  -2   8      524.55      498.64     11.12 o 
   2  -2   8      970.66     1061.83     26.92 o 
   3  -2   8       33.70       32.18      4.61 o 
   4  -2   8      370.50      341.02      9.68 o 
   6  -2   8       16.83       10.32      3.28 o 
   7  -2   8      660.96      689.20     19.86 o 
   8  -2   8      238.47      290.90     13.49 o 
   9  -2   8      126.34      148.57     14.76 o 
  10  -2   8      278.05      317.17     20.06 o 
  11  -2   8       76.77       88.75     11.94 o 
  12  -2   8        7.06        4.44      8.64 o 
 -10  -1   8      278.61      260.53     22.87 o 
  -9  -1   8       30.51       37.73      7.85 o 
  -8  -1   8       88.18       92.99     17.97 o 
  -7  -1   8        0.28       -2.28      5.11 o 
  -6  -1   8     1277.55     1326.29     44.68 o 
  -5  -1   8      122.73      106.13      9.84 o 
  -4  -1   8       32.53       45.31      6.21 o 
  -3  -1   8      289.94      267.50     14.27 o 
  -2  -1   8      723.63      753.08     20.50 o 
  -1  -1   8       36.57       34.62      3.37 o 
   0  -1   8       19.98       18.21      2.79 o 
   1  -1   8      149.21      145.20      7.69 o 
   2  -1   8       16.29        9.54      3.05 o 
   3  -1   8      318.39      307.68     14.56 o 
   4  -1   8      203.74      214.68      8.66 o 
   5  -1   8       53.62       59.23      3.81 o 
   6  -1   8      388.05      461.17     16.10 o 
   7  -1   8      120.66      145.82     10.98 o 
   8  -1   8      318.39      357.15     17.98 o 
   9  -1   8      179.14      224.53     17.56 o 
  10  -1   8      487.32      451.14     21.86 o 
  11  -1   8       53.32       29.65      8.54 o 
  12  -1   8       19.79       39.01     10.18 o 
 -11   0   8       13.42       21.45     15.42 o 
 -10   0   8       15.76        4.37      6.61 o 
  -9   0   8        1.50       -6.45      5.78 o 
  -8   0   8       46.51       12.50     11.61 o 
  -7   0   8      364.18      376.49     20.61 o 
  -6   0   8       33.97       46.16      6.44 o 
  -5   0   8      172.42      165.36      9.99 o 
  -4   0   8      413.34      539.00     22.21 o 
  -3   0   8       60.78       71.86      5.95 o 
  -2   0   8     3079.31     3156.05     72.62 o 
  -1   0   8      287.17      319.77     11.81 o 
   0   0   8      282.01      314.88      9.33 o 
   1   0   8      104.56       99.69      7.88 o 
   2   0   8      147.85      129.11      9.61 o 
   3   0   8      330.97      372.96     12.00 o 
   4   0   8       14.90        3.90      3.15 o 
   5   0   8       54.85       53.44      8.50 o 
   6   0   8     1594.04     1556.68     38.80 o 
   7   0   8      268.89      306.19     12.89 o 
   8   0   8       44.25       88.51     14.18 o 
   9   0   8      101.43      117.35     14.70 o 
  10   0   8       11.23       -1.87      7.78 o 
  11   0   8        0.34       10.03      9.04 o 
  12   0   8      346.49      411.74     24.19 o 
 -11   1   8        5.76       19.09      7.89 o 
 -10   1   8        7.61       16.19     20.70 o 
  -9   1   8       56.25       64.19     11.84 o 
  -8   1   8       53.55       17.09     15.05 o 
  -7   1   8      504.79      462.96     24.52 o 
  -6   1   8       14.82        8.03      4.38 o 
  -5   1   8       27.40       15.43      5.09 o 
  -4   1   8     1339.24     1554.78     53.50 o 
  -3   1   8       23.57       24.27      4.57 o 
  -2   1   8     2194.68     2513.77     59.37 o 
  -1   1   8       94.16       66.19     35.57 o 
   0   1   8        1.05        0.59      1.50 o 
   1   1   8       63.89       56.60      5.36 o 
   2   1   8        8.73        6.45      5.32 o 
   3   1   8      118.68      115.20      7.83 o 
   4   1   8    10656.62    10937.37    229.17 o 
   5   1   8       59.05       81.13      6.77 o 
   6   1   8      131.21      157.35      9.02 o 
   7   1   8       96.77       94.28      6.11 o 
   8   1   8      421.84      479.85     24.48 o 
   9   1   8      369.26      446.86     24.15 o 
  10   1   8      869.23      865.85     54.67 o 
  11   1   8      139.03      211.43     23.40 o 
  12   1   8      425.33      467.62     32.25 o 
 -10   2   8      163.05      177.06     18.79 o 
  -9   2   8       33.60       -6.43      8.29 o 
  -8   2   8     2352.50     2514.51     64.17 o 
  -7   2   8       72.73       63.98      6.67 o 
  -6   2   8       46.80       46.40      5.73 o 
  -5   2   8       94.44       22.84     22.76 o 
  -4   2   8      275.45      356.90     19.46 o 
  -3   2   8      108.10       96.74      7.79 o 
  -2   2   8     5628.84     6250.36    163.33 o 
  -1   2   8       57.85       59.17      3.73 o 
   0   2   8        9.45       55.99      3.28 o 
   1   2   8       78.63       47.38     10.65 o 
   2   2   8      352.38      390.76     15.33 o 
   3   2   8      733.02      732.78     52.23 o 
   4   2   8      977.61     1116.39     21.33 o 
   5   2   8       16.52       17.34      2.59 o 
   6   2   8       34.89       34.06      4.44 o 
   7   2   8      438.44      394.26     12.24 o 
   8   2   8       37.83        6.50      6.99 o 
   9   2   8       62.04       71.04     19.25 o 
  10   2   8      571.85      667.13     46.53 o 
  11   2   8      214.91      210.87     22.48 o 
 -10   3   8      115.50      166.90     18.97 o 
  -9   3   8      383.86      419.21     27.12 o 
  -8   3   8      152.98      160.24     11.57 o 
  -7   3   8      146.31      180.43     10.97 o 
  -6   3   8      153.87      160.72      9.82 o 
  -5   3   8       80.68       32.76     13.78 o 
  -4   3   8     1656.58     1678.82     41.78 o 
  -3   3   8       32.86       31.31      4.85 o 
  -2   3   8     7408.59     7988.35    128.06 o 
  -1   3   8       54.72       75.56      4.63 o 
   0   3   8       42.58       48.68      2.95 o 
   1   3   8       70.52       37.13     20.91 o 
   2   3   8        9.17       12.58      3.71 o 
   3   3   8        0.90        3.76      3.30 o 
   4   3   8       15.70       13.10      4.79 o 
   5   3   8       96.06       95.23     11.40 o 
   6   3   8      106.46      107.19      6.45 o 
   7   3   8       26.06       29.45      6.80 o 
   8   3   8      697.95      708.12     81.75 o 
   9   3   8      271.52      370.92     38.24 o 
  10   3   8      364.36      423.84     36.53 o 
 -10   4   8      122.83      138.03     19.06 o 
  -9   4   8      153.90      212.75     13.54 o 
  -8   4   8      880.57      886.12     36.35 o 
  -7   4   8       84.49       70.85      7.55 o 
  -6   4   8       32.19       40.37      6.52 o 
  -5   4   8       36.07       46.15      6.84 o 
  -4   4   8      707.38      682.92     15.99 o 
  -3   4   8       66.66       68.85      5.09 o 
  -2   4   8      196.16      253.31      6.44 o 
  -1   4   8      254.10      273.40      6.30 o 
   0   4   8      409.86      439.66      8.66 o 
   1   4   8      581.10      538.77     10.29 o 
   2   4   8      746.03      784.62     14.37 o 
   3   4   8       10.47        2.40      3.55 o 
   4   4   8       39.55       22.89      5.46 o 
   5   4   8      364.42      365.12     13.88 o 
   6   4   8      481.36      500.65     20.89 o 
   7   4   8       16.18        7.05      4.95 o 
   8   4   8       33.90       12.42      5.32 o 
   9   4   8      164.24      167.18     13.23 o 
  10   4   8      123.27       38.39      8.81 o 
 -10   5   8       14.24       15.56      8.76 o 
  -9   5   8       43.59       39.78      7.76 o 
  -8   5   8      213.77      247.79     14.63 o 
  -7   5   8       49.77       65.60      7.85 o 
  -6   5   8      500.66      583.73     22.26 o 
  -5   5   8        4.21        8.74      5.01 o 
  -4   5   8      364.86      329.34     10.42 o 
  -3   5   8       54.57       55.40      6.48 o 
  -2   5   8        7.37        4.49      2.22 o 
  -1   5   8      234.89      212.90      6.03 o 
   0   5   8        4.57        2.64      1.89 o 
   1   5   8      380.09      401.23      8.54 o 
   2   5   8       20.01       29.25      2.84 o 
   3   5   8       12.94       10.23      3.62 o 
   4   5   8      687.52      689.20     21.64 o 
   5   5   8       91.82      112.63     12.44 o 
   6   5   8        1.96       -4.75      5.21 o 
   7   5   8       13.67        2.33      5.01 o 
   8   5   8        8.68       -1.02      5.00 o 
   9   5   8       27.52       15.10      9.00 o 
  10   5   8      729.26      685.95     25.79 o 
  11   5   8       15.17       21.98     10.70 o 
  -9   6   8        5.60        6.15      7.17 o 
  -8   6   8      145.17      160.67     16.02 o 
  -7   6   8       54.80       65.37      8.02 o 
  -6   6   8       15.99        9.58      5.94 o 
  -5   6   8       76.78       65.70     12.52 o 
  -4   6   8      139.11      160.58      8.54 o 
  -3   6   8       52.26       60.31      5.39 o 
  -2   6   8     1523.68     1567.23     27.08 o 
  -1   6   8     1408.17     1245.10     19.61 o 
   0   6   8      322.57      327.04     20.77 o 
   1   6   8      955.11      823.99     14.45 o 
   2   6   8        7.33        2.17      2.28 o 
   3   6   8      104.42      105.09      7.17 o 
   4   6   8      166.63      181.45      9.53 o 
   5   6   8      185.40      209.29     13.48 o 
   6   6   8      297.51      344.23     25.54 o 
   7   6   8       13.27       10.41      6.22 o 
   8   6   8      295.27      293.37     17.38 o 
   9   6   8      283.68      325.75     18.22 o 
  10   6   8        6.62       -1.31      7.71 o 
  11   6   8       37.75       55.31     10.68 o 
  -9   7   8       10.64        5.24      8.52 o 
  -8   7   8      186.51      166.95     22.38 o 
  -7   7   8       76.21       60.99     11.88 o 
  -6   7   8      113.59      115.43     10.18 o 
  -5   7   8      357.84      418.83     19.97 o 
  -4   7   8      291.96      344.97     13.44 o 
  -3   7   8      221.30      263.53     16.57 o 
  -2   7   8       14.56       17.47      3.39 o 
  -1   7   8       99.60      127.24      7.67 o 
   0   7   8        9.62        6.59      2.23 o 
   1   7   8       10.04       10.41      3.19 o 
   2   7   8      125.59      134.44     11.91 o 
   3   7   8       14.02       17.85      4.75 o 
   4   7   8     2143.49     2135.75     44.43 o 
   5   7   8        5.47       -2.49      5.61 o 
   6   7   8        0.96        7.43      7.60 o 
   7   7   8       98.58      107.16     11.14 o 
   8   7   8       25.13        8.27      8.54 o 
   9   7   8      200.69      229.61     31.22 o 
  10   7   8        5.41       -7.36     12.91 o 
  -8   8   8      892.03      904.75     26.67 o 
  -7   8   8        1.72       -2.54      6.63 o 
  -6   8   8      611.86      583.41     19.93 o 
  -5   8   8      226.89      230.79     12.66 o 
  -4   8   8     3983.75     3785.48     63.58 o 
  -3   8   8      155.50      141.03     10.67 o 
  -2   8   8      312.07      336.07      9.98 o 
  -1   8   8       15.44       15.61      3.84 o 
   0   8   8      107.38      112.83      6.04 o 
   1   8   8      260.95      283.01     10.58 o 
   2   8   8      655.54      676.69     16.32 o 
   3   8   8       49.11       54.29      6.99 o 
   4   8   8        6.84       -2.28      4.74 o 
   5   8   8      292.25      306.78     17.68 o 
   6   8   8       22.46        9.98      7.20 o 
   7   8   8        2.00       -3.36      9.88 o 
   8   8   8      652.67      717.91     31.60 o 
   9   8   8       63.06       50.44     11.55 o 
  -7   9   8      101.85      108.22     11.51 o 
  -6   9   8        1.87        0.88      6.92 o 
  -5   9   8      135.79      145.05     10.04 o 
  -4   9   8       74.41       72.51      7.78 o 
  -3   9   8       51.36       68.17      7.49 o 
  -2   9   8     2307.93     2321.93     37.23 o 
  -1   9   8       45.16       36.08      6.03 o 
   0   9   8       48.44       49.75      5.95 o 
   1   9   8      247.67      236.70     11.52 o 
   2   9   8      603.37      543.56     14.83 o 
   3   9   8       98.68       97.99     14.35 o 
   4   9   8      187.14      210.47     12.37 o 
   5   9   8       45.80       38.17      7.20 o 
   6   9   8      343.32      403.67     20.73 o 
   7   9   8       34.93       28.49     11.47 o 
   8   9   8      201.94      198.81     20.06 o 
   9   9   8       14.90       15.98     10.56 o 
  -6  10   8      116.16      150.67     11.21 o 
  -5  10   8       19.60       18.41      6.90 o 
  -4  10   8      239.73      250.58     13.03 o 
  -3  10   8      485.44      471.14     16.06 o 
  -2  10   8      142.69      136.75     10.79 o 
  -1  10   8      113.10      112.49      9.79 o 
   0  10   8       93.96      120.78      8.41 o 
   1  10   8      120.23      103.44      9.35 o 
   2  10   8     1306.15     1255.17     29.14 o 
   3  10   8       24.25       18.75      6.86 o 
   4  10   8      467.21      483.19     18.05 o 
   5  10   8       99.11       84.65      9.95 o 
   6  10   8      178.27      180.77     20.04 o 
   7  10   8        0.67        6.64     11.28 o 
  -5  11   8       63.16       50.71      8.63 o 
  -4  11   8        2.50       -2.68     12.03 o 
  -3  11   8      191.50      222.53     26.23 o 
  -2  11   8       55.92       56.16     12.86 o 
  -1  11   8       37.58       38.68     10.90 o 
   0  11   8        1.89      -10.55      6.61 o 
   1  11   8       45.25       45.62      7.98 o 
   2  11   8      220.92      215.96     18.20 o 
   3  11   8       19.48       11.62      8.14 o 
   4  11   8       40.44       53.26      8.85 o 
   5  11   8       19.25       25.29      9.18 o 
   6  11   8       34.51       43.79     10.09 o 
  -3  12   8       53.29       50.42     22.37 o 
  -2  12   8      201.27      195.44     19.45 o 
  -1  12   8      116.90      107.63     12.22 o 
   0  12   8        2.66       -1.05      7.16 o 
   1  12   8      100.51      110.18      8.92 o 
   2  12   8       14.87       10.78     22.53 o 
   3  12   8       78.47       95.51     24.04 o 
   4  12   8       88.83       85.42     14.37 o 
  -1 -12   9       11.51       19.64     12.90 o 
   0 -12   9       13.40       24.42     14.21 o 
   1 -12   9       23.37       13.25     18.76 o 
   2 -12   9       60.18       45.33     15.17 o 
   3 -12   9       49.17       50.34     14.96 o 
  -4 -11   9       67.03       48.32     13.36 o 
  -3 -11   9        4.68       -1.56     11.58 o 
  -2 -11   9      590.95      560.82     33.91 o 
  -1 -11   9       58.75       54.90     10.62 o 
   0 -11   9      149.11      164.39     13.73 o 
   1 -11   9       10.12        9.57      6.76 o 
   2 -11   9       92.90       82.52      8.63 o 
   3 -11   9      150.70      130.33     13.25 o 
   4 -11   9      275.10      283.31     18.07 o 
   5 -11   9       45.04       40.25      7.58 o 
  -5 -10   9       77.38       58.44     13.13 o 
  -4 -10   9        3.95        2.08      8.53 o 
  -3 -10   9        8.23       14.67      8.71 o 
  -2 -10   9      223.94      230.19     22.77 o 
  -1 -10   9      100.73      104.03     10.38 o 
   0 -10   9        8.57        1.69      9.14 o 
   1 -10   9       88.87      117.04     17.44 o 
   2 -10   9        5.82       19.02      5.73 o 
   3 -10   9       48.62       48.08      7.63 o 
   4 -10   9       30.11       28.83      6.68 o 
   5 -10   9      321.22      345.63     14.64 o 
   6 -10   9        3.71        0.97      6.08 o 
   7 -10   9       15.53       13.12      7.68 o 
  -6  -9   9       19.82       16.87     12.28 o 
  -5  -9   9      150.40      151.82     16.95 o 
  -4  -9   9      285.16      311.27     17.77 o 
  -3  -9   9       53.26       45.16      9.62 o 
  -2  -9   9       12.35       10.13      5.08 o 
  -1  -9   9       78.44       88.26     19.86 o 
   0  -9   9        0.00        3.57      5.73 o 
   1  -9   9       12.54       14.24      8.21 o 
   2  -9   9      166.72      181.58      8.68 o 
   3  -9   9        1.62        1.31      4.84 o 
   4  -9   9     1366.62     1394.12     28.41 o 
   5  -9   9       27.04       19.57      5.91 o 
   6  -9   9        2.71        9.28      6.78 o 
   7  -9   9       58.01       48.78      8.98 o 
   8  -9   9       64.33       65.64     11.76 o 
  -7  -8   9      269.37      304.38     25.99 o 
  -6  -8   9       20.40       13.04     11.34 o 
  -5  -8   9      127.71      112.22     11.72 o 
  -4  -8   9      316.88      328.82     17.38 o 
  -3  -8   9       27.72       18.28      6.92 o 
  -2  -8   9     1314.57     1342.82     29.46 o 
  -1  -8   9      141.45      228.53     17.96 o 
   0  -8   9        2.52       -2.15      4.98 o 
   1  -8   9      351.95      426.93     12.57 o 
   2  -8   9     1427.98     1461.85     24.86 o 
   3  -8   9      116.86      128.11      7.93 o 
   4  -8   9       45.43       35.38      5.80 o 
   5  -8   9       98.46       94.30      7.28 o 
   6  -8   9      174.26      203.19     13.04 o 
   7  -8   9        2.08        7.59      6.57 o 
   8  -8   9        6.21        0.59      6.48 o 
   9  -8   9        5.25        1.00      6.71 o 
  -8  -7   9      169.02      178.51     20.65 o 
  -7  -7   9        7.27       -7.93      7.61 o 
  -6  -7   9      259.06      238.72     17.26 o 
  -5  -7   9      164.52      159.63     18.01 o 
  -4  -7   9      125.21      116.26     10.76 o 
  -3  -7   9       85.58       94.72      9.59 o 
  -2  -7   9       26.53       30.78      4.89 o 
  -1  -7   9      187.22      211.87      9.68 o 
   0  -7   9      400.55      423.00     11.30 o 
   1  -7   9       48.79       45.42      5.37 o 
   2  -7   9       50.56       54.55      4.76 o 
   3  -7   9      197.56      215.01      9.34 o 
   4  -7   9       87.70      116.99      7.38 o 
   5  -7   9       55.85       59.42      5.97 o 
   6  -7   9        1.74       -1.50      5.81 o 
   7  -7   9       63.81       61.82      8.09 o 
   8  -7   9       40.80       42.60     10.75 o 
   9  -7   9        1.95        9.34      6.39 o 
  10  -7   9       37.08       23.48      7.05 o 
  -9  -6   9       21.30       22.95     10.96 o 
  -8  -6   9        2.97        3.08      9.58 o 
  -7  -6   9        3.73       11.72     19.46 o 
  -6  -6   9       79.15      102.59     14.08 o 
  -5  -6   9       96.18       72.47     12.01 o 
  -4  -6   9      374.86      411.30     16.44 o 
  -3  -6   9       32.48       27.92      7.61 o 
  -2  -6   9      415.03      422.22     14.50 o 
  -1  -6   9       87.40      113.75      7.79 o 
   0  -6   9        2.59        0.76      2.03 o 
   1  -6   9      369.73      412.61      9.75 o 
   2  -6   9       13.68       15.36      3.17 o 
   3  -6   9      325.31      311.39      9.28 o 
   4  -6   9      831.19      840.60     16.87 o 
   5  -6   9        7.88        3.07      4.43 o 
   6  -6   9     1073.64     1077.48     23.68 o 
   7  -6   9       30.56       26.10      5.83 o 
   8  -6   9      286.39      302.91     17.61 o 
   9  -6   9       62.34       55.38      9.58 o 
  10  -6   9       27.58       21.48      7.07 o 
  -9  -5   9      105.67      104.39     13.78 o 
  -8  -5   9      185.18      175.15     23.79 o 
  -7  -5   9      326.79      354.72     22.24 o 
  -6  -5   9      571.63      598.43     27.00 o 
  -5  -5   9        9.82       14.59      7.28 o 
  -4  -5   9        4.83        3.30      4.95 o 
  -3  -5   9      545.29      517.93     17.52 o 
  -2  -5   9       23.57       17.90      3.58 o 
  -1  -5   9        4.68        4.33      2.08 o 
   0  -5   9     4270.94     4617.10     85.53 o 
   1  -5   9       87.41      138.18     13.18 o 
   2  -5   9     1065.78     1337.08     20.33 o 
   3  -5   9       71.44       67.23      5.02 o 
   4  -5   9      103.10       86.20      6.62 o 
   5  -5   9       76.86       90.26      7.57 o 
   6  -5   9      692.14      710.64     17.56 o 
   7  -5   9       86.54       61.94     12.94 o 
   8  -5   9       10.97        7.99      4.95 o 
   9  -5   9       86.99       99.23      8.38 o 
  10  -5   9       65.21       60.57      7.99 o 
  11  -5   9       35.22       30.10      6.51 o 
 -10  -4   9       88.89       89.86     13.72 o 
  -9  -4   9       21.50       17.08      9.72 o 
  -8  -4   9      261.89      279.06     20.46 o 
  -7  -4   9      154.13      143.46     17.12 o 
  -6  -4   9      659.52      651.14     50.29 o 
  -5  -4   9       68.55       79.65      9.26 o 
  -4  -4   9      122.67      150.22     15.57 o 
  -3  -4   9      176.42      177.38     10.12 o 
  -2  -4   9     2020.10     2027.57     35.00 o 
  -1  -4   9      555.92      500.89      9.90 o 
   0  -4   9        0.08       -0.64      1.68 o 
   1  -4   9      660.09      666.21     11.54 o 
   2  -4   9     1877.67     1830.61     27.60 o 
   3  -4   9      513.05      498.08     12.59 o 
   4  -4   9     4821.30     4985.90     96.30 o 
   5  -4   9       99.03       17.32     15.53 o 
   6  -4   9      638.41      657.25     17.32 o 
   7  -4   9       19.13       11.43      4.34 o 
   8  -4   9       92.30       62.59      6.38 o 
   9  -4   9       99.12      115.51      8.19 o 
  10  -4   9       10.75       21.41      5.96 o 
  11  -4   9       15.14       14.04      5.67 o 
 -10  -3   9      111.73      147.11     22.46 o 
  -9  -3   9       68.82       77.35     11.74 o 
  -8  -3   9      850.08      821.19     33.53 o 
  -7  -3   9       13.38       19.51      6.86 o 
  -6  -3   9      422.58      399.43     17.35 o 
  -5  -3   9       73.50       74.84      8.51 o 
  -4  -3   9      307.58      367.40     15.77 o 
  -3  -3   9       23.80       28.40      4.25 o 
  -2  -3   9      163.05      202.31      6.57 o 
  -1  -3   9       23.43       24.99      3.28 o 
   0  -3   9     6718.21     7246.61    104.40 o 
   1  -3   9       59.27       52.47      3.07 o 
   2  -3   9     5577.33     6253.49     90.53 o 
   3  -3   9      254.57      283.26     12.08 o 
   4  -3   9    10763.72    11724.29    193.27 o 
   5  -3   9       66.92       59.06      5.33 o 
   7  -3   9       69.96       54.22      5.45 o 
   8  -3   9     2403.89     2357.37     90.50 o 
   9  -3   9       76.78       54.11      8.91 o 
  10  -3   9       40.78       49.22      7.46 o 
  11  -3   9      107.72      145.29     14.61 o 
  12  -3   9        0.58        2.35      9.32 o 
 -10  -2   9      103.28      120.39     13.57 o 
  -9  -2   9       44.81       46.76      9.63 o 
  -8  -2   9      367.89      350.16     18.20 o 
  -7  -2   9       43.26       52.72      8.27 o 
  -6  -2   9       60.91       55.24     10.67 o 
  -5  -2   9       90.29      100.26     21.63 o 
  -4  -2   9     1151.44     1084.16     51.87 o 
  -3  -2   9       84.73       99.86      8.13 o 
  -2  -2   9      370.54      396.09     10.20 o 
  -1  -2   9       52.64       63.37      3.44 o 
   0  -2   9       21.97       23.59      2.35 o 
   1  -2   9      341.72      445.54     10.02 o 
   2  -2   9        1.46       -3.36      1.68 o 
   3  -2   9       16.30        6.50      3.34 o 
   4  -2   9     1317.85     1383.76     34.23 o 
   5  -2   9      478.20      502.08     14.43 o 
   6  -2   9       23.24        4.99      4.26 o 
   7  -2   9      442.24      449.46     12.77 o 
   8  -2   9       34.16       28.72      6.18 o 
   9  -2   9      116.89      159.75     13.05 o 
  10  -2   9        8.83        7.64      8.60 o 
  11  -2   9       29.01       24.13      8.66 o 
  12  -2   9       15.48       24.90      9.84 o 
 -10  -1   9       19.95       24.91      8.98 o 
  -9  -1   9        0.78        3.74     10.27 o 
  -8  -1   9      186.71      163.75     12.55 o 
  -7  -1   9      494.81      526.64     28.49 o 
  -6  -1   9      326.74      369.15     20.20 o 
  -5  -1   9       76.92      101.26     20.14 o 
  -4  -1   9       55.49       56.26      7.85 o 
  -3  -1   9       33.59       32.69      9.89 o 
  -2  -1   9      725.05      804.37     22.11 o 
  -1  -1   9       46.08       39.56      2.82 o 
   0  -1   9     5611.14     5648.28     81.20 o 
   1  -1   9       20.55       18.60      2.77 o 
   2  -1   9      722.75      755.47     26.10 o 
   3  -1   9       16.44       17.25      3.76 o 
   4  -1   9      209.73      221.76      9.62 o 
   5  -1   9      265.01      250.71     11.44 o 
   6  -1   9       13.12        4.77      3.11 o 
   7  -1   9        7.57        0.02      4.49 o 
   8  -1   9       95.09      116.87      9.63 o 
   9  -1   9      157.98      217.53     17.44 o 
  10  -1   9      110.51       89.08     13.33 o 
  11  -1   9      112.44      122.53     15.27 o 
  12  -1   9      135.60      111.71     13.25 o 
 -10   0   9      556.60      561.99     45.55 o 
  -9   0   9       14.35        8.37      6.91 o 
  -8   0   9      751.54      698.04     30.98 o 
  -7   0   9       62.09       16.16      7.54 o 
  -6   0   9      156.38      135.35     30.84 o 
  -5   0   9       22.45        3.67      4.06 o 
  -4   0   9      184.12      185.46     17.97 o 
  -3   0   9      232.02      209.90     12.06 o 
  -2   0   9     5113.09     5045.40    114.07 o 
  -1   0   9      156.58      141.57      5.21 o 
   0   0   9        0.89        2.34      1.70 o 
   1   0   9      271.07      284.09     10.80 o 
   2   0   9       56.67       54.08      7.51 o 
   3   0   9      425.97      445.30     18.24 o 
   4   0   9      878.93      869.53     26.59 o 
   5   0   9      150.69      110.01     15.00 o 
   6   0   9      482.16      520.87     17.41 o 
   7   0   9      160.05      183.39     10.94 o 
   8   0   9      158.45      144.26     12.14 o 
   9   0   9      713.30      831.40     35.44 o 
  10   0   9      258.32      272.91     19.85 o 
  11   0   9      147.26      189.93     22.51 o 
  12   0   9       65.56      121.98     16.38 o 
 -10   1   9      118.85      107.44     41.71 o 
  -9   1   9       25.53       16.94      9.24 o 
  -8   1   9       61.84       37.52     10.25 o 
  -7   1   9      269.81      292.90     22.64 o 
  -6   1   9      108.39       71.50      8.23 o 
  -5   1   9      120.99       96.67     11.35 o 
  -4   1   9      224.03      224.37     11.36 o 
  -3   1   9      185.47      168.62     10.13 o 
  -2   1   9      933.80     1057.53     28.53 o 
  -1   1   9      399.20      373.09     10.54 o 
   0   1   9       23.95       52.79      3.11 o 
   1   1   9      141.20      149.71      6.07 o 
   2   1   9     3548.96     3990.05     86.81 o 
   4   1   9     1209.70     1280.48     31.40 o 
   5   1   9       30.34       28.93      3.76 o 
   6   1   9      260.39      306.72     23.14 o 
   7   1   9      117.33      148.28      8.21 o 
   8   1   9     1902.17     2067.98     50.66 o 
   9   1   9        7.58        7.54      8.94 o 
  10   1   9      129.98      113.63     23.70 o 
  11   1   9       21.00       27.41     12.69 o 
  12   1   9        8.28        2.93     12.99 o 
 -10   2   9       79.14       85.29     14.81 o 
  -9   2   9       13.15        4.23      9.23 o 
  -8   2   9      129.21      123.67     15.00 o 
  -7   2   9      179.48      200.11     14.09 o 
  -6   2   9      865.85      839.14     40.22 o 
  -5   2   9      110.70       92.58     11.92 o 
  -4   2   9      253.62      243.89     12.74 o 
  -3   2   9       43.51       43.42      5.89 o 
  -2   2   9      104.83      131.12      9.07 o 
  -1   2   9      663.62      633.29     12.31 o 
   0   2   9       72.85       73.89      3.61 o 
   1   2   9      145.99      141.54      5.50 o 
   2   2   9       11.68       13.17      3.89 o 
   3   2   9      447.36      419.34     15.46 o 
   4   2   9     3196.00     3328.79     63.80 o 
   5   2   9      165.49      154.79      8.85 o 
   6   2   9      836.26      875.81     16.18 o 
   7   2   9       92.59      102.30      7.25 o 
   8   2   9      642.01      677.93     17.85 o 
   9   2   9       51.08       72.70     20.18 o 
  10   2   9       41.49       34.25     16.46 o 
  11   2   9      122.20      178.46     30.00 o 
 -10   3   9      467.08      471.00     52.06 o 
  -9   3   9       98.77      148.51     59.31 o 
  -8   3   9        9.26        3.55      7.30 o 
  -7   3   9       17.79       23.69      6.49 o 
  -6   3   9      406.75      409.52     18.83 o 
  -5   3   9      804.38      718.05     72.72 o 
  -4   3   9       30.21       15.76      5.65 o 
  -3   3   9      110.70      103.99      6.70 o 
  -2   3   9      269.48      352.98      8.83 o 
  -1   3   9        7.47       12.99      2.44 o 
   0   3   9     1743.37     1745.06     26.30 o 
   1   3   9      199.70      188.19      5.42 o 
   2   3   9      682.62      625.09     30.53 o 
   3   3   9       20.60       24.41      4.61 o 
   4   3   9      202.60      287.06     11.09 o 
   5   3   9      108.77      112.12      6.07 o 
   6   3   9      817.72      890.24     24.07 o 
   7   3   9       35.65       34.86      6.69 o 
   8   3   9      133.57      111.20     16.22 o 
   9   3   9       24.39       20.69      7.18 o 
  10   3   9     1806.46     2044.05     99.97 o 
  11   3   9       72.41       68.84     21.74 o 
 -10   4   9      145.92      144.48     36.56 o 
  -9   4   9      156.53      177.40     16.41 o 
  -8   4   9     1268.73     1284.48     34.83 o 
  -7   4   9      251.19      314.18     18.85 o 
  -6   4   9     2988.60     2988.60     65.10 o 
  -5   4   9      142.67      169.22     12.82 o 
  -4   4   9     6346.55     6581.32    119.90 o 
  -3   4   9       15.32        9.75      3.36 o 
  -2   4   9      359.15      416.53      8.72 o 
  -1   4   9      353.91      360.34      8.06 o 
   0   4   9        1.99        1.78      2.05 o 
   1   4   9      427.54      424.77      8.25 o 
   2   4   9       84.55      109.94      4.76 o 
   3   4   9      100.86      101.67      8.03 o 
   4   4   9      957.68      982.98     27.17 o 
   5   4   9       88.42       60.80      9.28 o 
   6   4   9      111.49      135.97     12.18 o 
   7   4   9       21.28       16.02      6.59 o 
   8   4   9        1.32       -5.41      4.39 o 
   9   4   9       36.98       44.40     11.43 o 
  10   4   9       68.91       53.57     10.01 o 
  -9   5   9      295.40      368.88     18.71 o 
  -8   5   9       17.31       15.83      7.64 o 
  -7   5   9      637.10      733.24     24.61 o 
  -6   5   9     3151.29     3270.23     71.27 o 
  -5   5   9      150.06      151.69     10.08 o 
  -4   5   9      351.20      310.39     10.78 o 
  -3   5   9       78.63       68.99      5.57 o 
  -2   5   9      175.16      187.14      6.28 o 
  -1   5   9       75.49       56.88      3.73 o 
   0   5   9     7645.04     8002.84    173.37 o 
   1   5   9       81.96       92.29      4.35 o 
   2   5   9     1827.76     1968.30     31.64 o 
   3   5   9       54.78       56.90      5.24 o 
   4   5   9      150.16      171.00     10.00 o 
   5   5   9        9.73        7.89      3.94 o 
   6   5   9      473.23      493.01     18.29 o 
   7   5   9       22.48       15.52      5.86 o 
   8   5   9       16.69       11.14      5.79 o 
   9   5   9      128.56      150.63     11.79 o 
  10   5   9        0.40       -5.82      6.65 o 
  11   5   9       93.02      169.57     43.04 o 
  -9   6   9       16.09       24.77      8.79 o 
  -8   6   9      264.62      327.78     19.11 o 
  -7   6   9       29.59       33.85      8.43 o 
  -6   6   9      160.98      142.56     10.80 o 
  -5   6   9       86.19       76.76      7.88 o 
  -4   6   9       51.90       53.14      5.99 o 
  -3   6   9       22.10       19.86      5.08 o 
  -2   6   9      222.50      276.91      8.40 o 
  -1   6   9       97.34      135.82      8.00 o 
   0   6   9        0.02       -3.60      1.82 o 
   1   6   9      364.76      494.49     10.47 o 
   2   6   9      346.29      364.87      9.66 o 
   3   6   9       17.43       21.38      4.44 o 
   4   6   9     1396.95     1456.29     31.84 o 
   5   6   9        7.38       16.83      6.29 o 
   6   6   9      739.73      767.83     25.08 o 
   7   6   9        0.96        2.01      5.64 o 
   8   6   9       14.03        6.23      6.46 o 
   9   6   9       40.51       36.49     15.02 o 
  10   6   9        3.25       -6.22      7.75 o 
  11   6   9      156.82      175.17     30.53 o 
  -9   7   9      136.20      174.01     15.24 o 
  -8   7   9       43.88       48.99     10.22 o 
  -7   7   9       19.15       16.92      7.18 o 
  -6   7   9        8.66       13.79      6.63 o 
  -5   7   9       58.78       56.85      8.21 o 
  -4   7   9      277.10      334.09     28.54 o 
  -3   7   9       15.67       19.81      4.87 o 
  -2   7   9       53.85       55.05      4.56 o 
  -1   7   9      291.29      255.20      8.83 o 
   0   7   9     2827.00     2823.92     48.74 o 
   1   7   9      397.76      393.11     10.85 o 
   2   7   9       36.82       48.11      4.75 o 
   3   7   9      161.53      167.68      9.95 o 
   4   7   9      511.89      500.14     15.96 o 
   5   7   9       25.22       24.64     12.34 o 
   6   7   9        6.59        7.13      6.84 o 
   7   7   9      177.69      199.57     14.78 o 
   8   7   9      413.25      398.14     18.63 o 
   9   7   9      126.61      114.68     13.85 o 
  10   7   9       20.96       17.15     13.57 o 
  -8   8   9        2.53       15.78      9.46 o 
  -7   8   9      125.61      145.02     14.28 o 
  -6   8   9       86.45       87.08     10.02 o 
  -5   8   9       47.28       53.59      6.91 o 
  -4   8   9      269.33      308.94     13.09 o 
  -3   8   9      174.66      186.67      9.98 o 
  -2   8   9       31.43       40.27      4.68 o 
  -1   8   9       70.74       67.88      5.23 o 
   0   8   9        2.35        3.47      4.97 o 
   1   8   9        8.71       16.06      4.55 o 
   2   8   9      363.42      341.17     11.35 o 
   3   8   9     1585.10     1473.76     33.83 o 
   4   8   9      102.88      106.01      9.54 o 
   5   8   9       34.26       35.78      8.29 o 
   6   8   9      264.68      326.81     20.68 o 
   7   8   9      102.80      108.10     12.42 o 
   8   8   9      115.43      134.64     19.64 o 
   9   8   9       36.83       23.99      9.97 o 
  -7   9   9      131.04      130.22     12.18 o 
  -6   9   9       54.54       41.06      8.78 o 
  -5   9   9       92.13       83.59      8.64 o 
  -4   9   9      527.25      545.89     16.72 o 
  -3   9   9      623.89      596.37     17.02 o 
  -2   9   9       92.90      103.10      6.73 o 
  -1   9   9      255.02      212.23     10.78 o 
   0   9   9       92.43      130.95     12.68 o 
   1   9   9       30.96       35.51      5.96 o 
   2   9   9       84.58       97.79      7.24 o 
   3   9   9       64.66       75.26      8.31 o 
   4   9   9      192.00      235.44     13.35 o 
   5   9   9      101.76      101.74      9.64 o 
   6   9   9       75.86       73.99     11.51 o 
   7   9   9       30.34       13.43     11.86 o 
   8   9   9       18.06       12.20     10.96 o 
  -6  10   9      852.82      845.10     24.07 o 
  -5  10   9       73.03       82.04      8.88 o 
  -4  10   9      966.34      950.45     23.59 o 
  -3  10   9       44.61       57.46     10.33 o 
  -2  10   9     1051.77     1008.35     25.58 o 
  -1  10   9       57.99       69.52     16.53 o 
   0  10   9        1.01        1.36      6.23 o 
   1  10   9       82.57      105.76      9.48 o 
   2  10   9       16.06       18.15      5.76 o 
   3  10   9      392.84      367.03     16.35 o 
   4  10   9       63.58       71.04      9.05 o 
   5  10   9      129.99      145.66     11.97 o 
   6  10   9      226.23      277.90     48.86 o 
   7  10   9       29.11       27.18     11.88 o 
  -5  11   9      189.88      197.61     12.83 o 
  -4  11   9      194.71      215.14     16.09 o 
  -3  11   9      376.43      333.20     51.00 o 
  -2  11   9      100.46       88.91     14.80 o 
  -1  11   9      175.00      154.32     11.36 o 
   0  11   9        0.95       -4.24      6.67 o 
   1  11   9       82.79       70.75      7.50 o 
   2  11   9      554.26      550.85     26.34 o 
   3  11   9       40.21       34.73     11.01 o 
   4  11   9      325.99      329.63     28.88 o 
   5  11   9       43.72       42.70      8.53 o 
   6  11   9      275.74      300.49     19.15 o 
  -2  12   9      257.54      241.31     21.08 o 
  -1  12   9       45.45       23.51      8.42 o 
   0  12   9        0.83       10.20      7.52 o 
   1  12   9      111.95      115.14      9.28 o 
   2  12   9      474.35      458.75     24.48 o 
   3  12   9      552.76      505.88     26.39 o 
   4  12   9      860.95      885.79     65.42 o 
   1 -12  10       22.12       13.37      8.50 o 
  -3 -11  10       58.48       59.80     16.60 o 
  -2 -11  10       80.33       57.27     15.87 o 
  -1 -11  10        1.54       -3.82      6.78 o 
   0 -11  10       26.03       27.07      8.97 o 
   1 -11  10       78.38       72.95      8.95 o 
   2 -11  10       27.66       18.24      6.73 o 
   3 -11  10       19.58       26.81     10.66 o 
   4 -11  10       49.99       60.95      9.73 o 
   5 -11  10       23.83       21.63      7.34 o 
  -5 -10  10       18.61       20.82     10.63 o 
  -4 -10  10      175.22      197.33     16.83 o 
  -3 -10  10      227.33      240.58     20.30 o 
  -2 -10  10       21.22        9.72     10.60 o 
  -1 -10  10      113.85      101.61     10.48 o 
   0 -10  10      243.32      267.33     25.87 o 
   1 -10  10       86.09       99.75      9.32 o 
   2 -10  10      140.33      145.35     10.44 o 
   3 -10  10      232.03      229.94     21.71 o 
   4 -10  10        4.46        0.48      5.60 o 
   5 -10  10      177.53      176.86     11.06 o 
   6 -10  10       56.27       42.72      7.59 o 
   7 -10  10       23.98       15.01      8.05 o 
  -6  -9  10       13.19       19.29     13.22 o 
  -5  -9  10       30.85       29.68     10.00 o 
  -4  -9  10      238.69      252.53     16.93 o 
  -3  -9  10      106.98       91.20     11.12 o 
  -2  -9  10      181.07      186.25     20.15 o 
  -1  -9  10       92.61       78.91      9.36 o 
   0  -9  10       28.23       44.19      7.86 o 
   1  -9  10       71.82       70.22      8.59 o 
   2  -9  10      796.92      841.00     19.75 o 
   3  -9  10       19.48        7.71      5.07 o 
   4  -9  10      481.48      514.69     19.71 o 
   5  -9  10      128.30      147.91      9.92 o 
   6  -9  10       93.08       90.46     10.21 o 
   7  -9  10       51.62       38.79      8.41 o 
   8  -9  10       61.87       85.12     10.52 o 
  -7  -8  10       11.57       14.28     12.21 o 
  -6  -8  10      159.80      214.34     23.95 o 
  -5  -8  10       59.40       71.31     10.22 o 
  -4  -8  10       49.07       74.08      9.98 o 
  -3  -8  10      101.62      106.06     13.24 o 
  -2  -8  10       57.78       55.97      6.18 o 
  -1  -8  10       14.64       14.18      4.94 o 
   0  -8  10      105.67      114.90      9.83 o 
   1  -8  10      559.01      508.64     16.70 o 
   2  -8  10      185.55      208.10      8.87 o 
   3  -8  10       81.51       75.09      7.77 o 
   4  -8  10       30.56       24.41      5.46 o 
   5  -8  10       37.05       48.62      6.64 o 
   6  -8  10        3.67       11.99      6.63 o 
   7  -8  10       20.55       11.65      6.70 o 
   8  -8  10       12.28       13.19      7.25 o 
   9  -8  10       43.76       44.75      8.62 o 
  -8  -7  10      341.83      303.24     25.43 o 
  -7  -7  10       31.02       47.25     13.44 o 
  -6  -7  10       41.14       32.31      9.39 o 
  -5  -7  10       65.17      105.12     12.60 o 
  -4  -7  10     1031.13     1069.17     27.38 o 
  -3  -7  10       25.14       19.98      6.92 o 
  -2  -7  10     1334.42     1403.26     30.07 o 
  -1  -7  10      321.80      325.86     11.95 o 
   0  -7  10        0.74       -1.46      3.40 o 
   1  -7  10      283.34      261.55      8.78 o 
   2  -7  10      203.57      204.29      8.22 o 
   3  -7  10       32.58       42.47      5.22 o 
   4  -7  10      893.65      946.54     20.96 o 
   5  -7  10       26.20       29.46      5.19 o 
   6  -7  10     3026.92     2981.37     57.53 o 
   7  -7  10        4.53        9.41      6.08 o 
   8  -7  10       20.97        6.97      6.31 o 
   9  -7  10        8.01        5.24      6.45 o 
  10  -7  10      116.50      123.89     10.91 o 
  -8  -6  10      177.33      174.85     18.84 o 
  -7  -6  10       41.06       25.05     22.89 o 
  -6  -6  10       26.55       20.13      9.98 o 
  -5  -6  10       93.94      100.98     13.30 o 
  -4  -6  10       12.52       22.37      6.86 o 
  -3  -6  10       35.28       32.70      5.77 o 
  -2  -6  10      105.60      114.91      9.73 o 
  -1  -6  10      286.26      266.57     10.43 o 
   0  -6  10        4.64        3.11      2.09 o 
   1  -6  10      348.33      306.78      8.47 o 
   2  -6  10      841.41      872.63     17.03 o 
   3  -6  10      228.07      276.49     12.44 o 
   4  -6  10       36.42       34.39      4.50 o 
   5  -6  10       90.75       94.56      7.55 o 
   6  -6  10     1810.64     1659.35     32.66 o 
   7  -6  10      127.27       86.24     19.56 o 
   8  -6  10      242.62      221.80     11.78 o 
   9  -6  10       19.58       16.58      5.93 o 
  10  -6  10       17.27       11.71      6.29 o 
  -9  -5  10       17.78       14.31     12.11 o 
  -8  -5  10      185.43      143.28     16.41 o 
  -7  -5  10      184.01      175.44     17.10 o 
  -6  -5  10        8.74       21.21      8.86 o 
  -5  -5  10       89.18      104.12     12.91 o 
  -4  -5  10       95.79      102.06     10.91 o 
  -3  -5  10      145.97      146.15     15.59 o 
  -2  -5  10      495.13      592.55     14.99 o 
  -1  -5  10      102.09       95.62      4.76 o 
   0  -5  10       27.14       25.04      3.76 o 
   1  -5  10        1.53        5.94      2.24 o 
   2  -5  10      317.31      372.38      9.25 o 
   3  -5  10       93.80       94.10      6.13 o 
   4  -5  10      449.92      433.26     14.92 o 
   5  -5  10       14.31        9.38      4.30 o 
   6  -5  10     2411.34     2683.43     46.89 o 
   7  -5  10      142.93      111.93     20.51 o 
   8  -5  10       42.80       36.45      6.16 o 
   9  -5  10       14.99        6.91      5.38 o 
  10  -5  10        0.41        8.94      5.85 o 
  11  -5  10       64.17       71.69      8.10 o 
  -9  -4  10        1.16       11.64     13.85 o 
  -8  -4  10      272.59      287.84     21.21 o 
  -7  -4  10       14.02       15.52      8.22 o 
  -6  -4  10       58.23       59.99     10.98 o 
  -5  -4  10      117.66      135.86     11.80 o 
  -4  -4  10       79.68       66.95      8.60 o 
  -3  -4  10      386.78      410.68     19.13 o 
  -2  -4  10      390.72      442.01     11.84 o 
  -1  -4  10       26.91       34.27      4.21 o 
   0  -4  10      235.03      257.00      7.28 o 
   1  -4  10      141.04      192.77      5.82 o 
   2  -4  10      264.60      216.54      6.54 o 
   3  -4  10      251.28      305.25     11.80 o 
   4  -4  10       89.37       80.99      7.95 o 
   5  -4  10      213.73      126.84     19.22 o 
   6  -4  10     1390.82     1410.04     29.96 o 
   7  -4  10       57.81       26.43      5.68 o 
   8  -4  10      146.79      133.91      8.72 o 
   9  -4  10        0.54       -0.48      4.77 o 
  10  -4  10       17.21       11.15      5.56 o 
  11  -4  10       82.83      120.03     13.74 o 
 -10  -3  10       64.72       38.38     10.76 o 
  -9  -3  10        3.91       -5.21      7.70 o 
  -8  -3  10       67.40       38.52      9.35 o 
  -7  -3  10       47.90       46.62      8.73 o 
  -6  -3  10      112.66      100.32     10.41 o 
  -5  -3  10      274.52      263.83     14.89 o 
  -4  -3  10      560.51      587.62     16.49 o 
  -3  -3  10      441.48      459.25     13.84 o 
  -2  -3  10        4.48        3.63      3.60 o 
  -1  -3  10       79.84       74.18      3.71 o 
   0  -3  10       44.12       49.88      3.53 o 
   1  -3  10        6.26       10.21      2.06 o 
   2  -3  10     2719.24     2846.88     43.37 o 
   3  -3  10       53.91       52.21     10.72 o 
   4  -3  10     1185.83     1391.81     35.79 o 
   5  -3  10      173.38      190.38     11.21 o 
   7  -3  10      153.30      194.80     10.10 o 
   8  -3  10      260.07      281.09     22.41 o 
   9  -3  10       11.42       12.27      4.77 o 
  10  -3  10        0.01       10.83      4.85 o 
  11  -3  10        3.94        2.13      8.17 o 
  12  -3  10       48.90       69.65     12.33 o 
 -10  -2  10        4.83        1.87      8.50 o 
  -9  -2  10        4.23        5.33     14.28 o 
  -8  -2  10      995.66      972.05     36.90 o 
  -7  -2  10      166.35      171.58     13.29 o 
  -6  -2  10       79.23       40.75      8.33 o 
  -5  -2  10      289.06      251.25     31.78 o 
  -4  -2  10      599.21      739.63     23.80 o 
  -3  -2  10       25.15       30.90      5.74 o 
  -2  -2  10      307.27      283.48      7.93 o 
  -1  -2  10      316.34      286.25      7.14 o 
   0  -2  10       36.34       29.05      2.67 o 
   1  -2  10       91.39       99.62      5.08 o 
   2  -2  10     1262.24     1324.95     21.72 o 
   3  -2  10      115.69       92.51      8.46 o 
   4  -2  10     1634.23     1781.67     54.63 o 
   5  -2  10      189.14      187.89      9.31 o 
   6  -2  10       86.76       73.11     14.08 o 
   7  -2  10      212.42      234.72     10.47 o 
   8  -2  10      530.05      553.14     20.69 o 
   9  -2  10      241.42      253.67     13.39 o 
  10  -2  10        2.77       -7.27      8.44 o 
  11  -2  10      182.98      214.08     16.79 o 
  12  -2  10      310.48      384.12     22.86 o 
 -10  -1  10        3.78        3.42     11.17 o 
  -9  -1  10       20.18       21.88      7.66 o 
  -8  -1  10       37.21       23.12      7.19 o 
  -7  -1  10      724.59      705.68     24.59 o 
  -6  -1  10      723.59      783.15     32.06 o 
  -5  -1  10       35.41       45.35     15.65 o 
  -4  -1  10        5.78        6.35      5.62 o 
  -3  -1  10        1.92        0.77      2.98 o 
  -2  -1  10     1834.52     1887.17     32.30 o 
  -1  -1  10      213.98      212.26      6.14 o 
   0  -1  10       19.85       23.16      2.57 o 
   1  -1  10       18.73       13.96      2.56 o 
   2  -1  10      962.59      933.07     24.74 o 
   3  -1  10      226.99      228.45     10.35 o 
   4  -1  10     3333.05     3624.00     80.33 o 
   6  -1  10     1760.86     1891.88     53.96 o 
   7  -1  10        8.11        1.99      4.89 o 
   8  -1  10       79.80       88.06      9.28 o 
   9  -1  10       30.00       49.05     10.10 o 
  10  -1  10      186.75      161.99     16.19 o 
  11  -1  10        6.83       13.96      9.71 o 
  12  -1  10       66.95       47.52     12.35 o 
 -10   0  10        3.27       10.74     13.02 o 
  -9   0  10       33.15       38.22      8.91 o 
  -8   0  10      261.48      296.35     44.52 o 
  -7   0  10       16.12        4.34      9.48 o 
  -6   0  10     1547.46     1605.23     54.40 o 
  -5   0  10       48.06       11.26      6.72 o 
  -4   0  10       88.17      108.48      8.40 o 
  -3   0  10       46.97       46.63      5.58 o 
  -2   0  10     5738.32     6453.39    103.51 o 
  -1   0  10       21.70       36.77      3.03 o 
   0   0  10     3100.10     3361.96     47.02 o 
   1   0  10       79.44      102.14      4.94 o 
   2   0  10     4057.64     4003.18     87.65 o 
   3   0  10       56.39       61.70      5.84 o 
   4   0  10      113.47      128.00      8.22 o 
   5   0  10      310.12      289.02     11.50 o 
   6   0  10      561.00      501.71     11.99 o 
   7   0  10       86.66       82.98      8.22 o 
   8   0  10      995.94     1010.21     29.06 o 
   9   0  10      259.06      340.09     25.80 o 
  10   0  10      451.63      463.65     26.87 o 
  11   0  10        1.61       -2.02     14.19 o 
  12   0  10      121.74      174.63     48.62 o 
 -10   1  10      161.97      195.90     25.06 o 
  -9   1  10       60.32       51.18     25.25 o 
  -8   1  10      252.13      284.78     26.55 o 
  -7   1  10      179.86      215.74     18.51 o 
  -6   1  10       63.85       42.33     20.43 o 
  -5   1  10      729.86      722.21     52.70 o 
  -4   1  10      449.08      454.50     17.30 o 
  -3   1  10       53.01       42.60      5.79 o 
  -2   1  10      567.24      658.86     13.47 o 
  -1   1  10       80.73      119.75      5.06 o 
   0   1  10        1.79        7.05      4.31 o 
   1   1  10      119.20      158.85      6.10 o 
   2   1  10     3040.27     3334.42     74.00 o 
   3   1  10      120.24      128.64      8.22 o 
   4   1  10       70.57       63.18      5.80 o 
   5   1  10      205.39      227.41     18.79 o 
   6   1  10      236.51      229.28     13.77 o 
   7   1  10       57.99       29.53      7.76 o 
   8   1  10      221.38      214.63     24.08 o 
   9   1  10       69.33       32.54     10.05 o 
  10   1  10       74.55       98.84     23.58 o 
  11   1  10      172.50      206.24     23.62 o 
  12   1  10       23.21       14.63     14.13 o 
 -10   2  10      106.36      116.09     17.04 o 
  -9   2  10       33.11       44.58     12.08 o 
  -8   2  10      771.41      766.34     34.58 o 
  -7   2  10       73.20       32.61      7.32 o 
  -6   2  10        7.85       16.03      6.72 o 
  -5   2  10      135.98      128.21     13.72 o 
  -4   2  10        7.81        0.10      4.94 o 
  -3   2  10      153.85      144.42      8.19 o 
  -2   2  10      804.86      842.57     17.67 o 
  -1   2  10      178.88      259.17      7.15 o 
   0   2  10     4854.67     5308.10     73.39 o 
   1   2  10      233.87      291.76      8.21 o 
   2   2  10     5361.12     6003.78    107.43 o 
   3   2  10      239.78      241.28     12.32 o 
   4   2  10      452.67      485.98     29.62 o 
   5   2  10      148.38      190.97     19.77 o 
   6   2  10        3.56        4.55      2.80 o 
   7   2  10       71.81       89.64      6.60 o 
   8   2  10      512.61      528.23     27.20 o 
   9   2  10       39.57        0.49      7.73 o 
  10   2  10      228.87      131.07     24.40 o 
  11   2  10       15.37       18.45     17.39 o 
  12   2  10        4.51       19.75     13.62 o 
 -10   3  10       74.09       66.06     14.83 o 
  -9   3  10      146.83       56.67     25.79 o 
  -8   3  10      890.75      862.91     38.08 o 
  -7   3  10      355.45      345.41     21.72 o 
  -6   3  10      810.64      921.24     30.22 o 
  -5   3  10      148.16      158.48     12.13 o 
  -4   3  10     1131.59     1200.05     29.95 o 
  -3   3  10      382.96      450.82     13.82 o 
  -2   3  10     4599.68     4700.04     71.01 o 
  -1   3  10      257.10      304.79      7.68 o 
   0   3  10       51.60       61.13      3.63 o 
   1   3  10        6.34       11.88      2.30 o 
   2   3  10     7333.81     7616.82    130.32 o 
   3   3  10      153.23      145.30      9.72 o 
   4   3  10       46.11       53.96      6.89 o 
   5   3  10       55.08       38.66      5.20 o 
   6   3  10      348.78      342.32     26.43 o 
   7   3  10       26.64       11.36      4.67 o 
   8   3  10        4.44        5.51      9.01 o 
   9   3  10       69.77       35.09      8.27 o 
  10   3  10      352.63      414.73     37.08 o 
  11   3  10      126.86      159.61     29.82 o 
 -10   4  10        9.16        5.44     11.31 o 
  -9   4  10       68.71      103.52     16.36 o 
  -8   4  10       20.87       10.67      8.84 o 
  -7   4  10       21.41       29.29      7.44 o 
  -6   4  10     1434.84     1414.01     46.49 o 
  -5   4  10       89.87       89.02     11.75 o 
  -4   4  10      165.19      173.08      8.78 o 
  -3   4  10       28.28       37.55      5.50 o 
  -2   4  10     1286.47     1462.25     25.19 o 
  -1   4  10     1251.58     1160.84     19.23 o 
   0   4  10     5943.04     6447.27     96.67 o 
   1   4  10      474.42      436.35      8.59 o 
   2   4  10      274.48      308.85      7.94 o 
   3   4  10       57.06       55.19      4.85 o 
   4   4  10     1790.84     1857.84     45.73 o 
   5   4  10      100.56      102.86     11.79 o 
   6   4  10     1442.38     1512.90     42.72 o 
   7   4  10       87.43       72.33      7.91 o 
   8   4  10       35.80       50.20      7.27 o 
   9   4  10       33.11       30.34      6.43 o 
  10   4  10      153.03      139.99     13.98 o 
  -9   5  10        8.70       -1.49      8.76 o 
  -8   5  10      146.43      118.21     11.95 o 
  -7   5  10      101.80       99.12     12.36 o 
  -6   5  10      457.19      457.32     18.41 o 
  -5   5  10       96.12      102.44     10.66 o 
  -4   5  10       72.58       72.49      6.27 o 
  -3   5  10       71.13       64.40      6.52 o 
  -2   5  10      157.56      162.59      6.74 o 
  -1   5  10      348.06      326.93      8.13 o 
   0   5  10        7.42        7.00      2.45 o 
   1   5  10       18.64       22.00      2.63 o 
   2   5  10        5.79       11.86      2.64 o 
   3   5  10       18.27       17.98      3.99 o 
   4   5  10        7.27        7.05      3.85 o 
   5   5  10      297.18      299.90     17.85 o 
   6   5  10      377.41      359.55     15.72 o 
   7   5  10      128.26      134.32     13.00 o 
   8   5  10       73.67       70.65      8.54 o 
   9   5  10       20.09       12.85      6.42 o 
  10   5  10       86.07       89.98      9.83 o 
  11   5  10        6.46        1.70      9.91 o 
  -9   6  10        8.97        8.52     11.07 o 
  -8   6  10      704.98      712.56     25.43 o 
  -7   6  10      104.59      121.17     12.16 o 
  -6   6  10      349.88      336.00     17.31 o 
  -5   6  10      194.42      211.79     16.21 o 
  -4   6  10     3982.09     3941.65     64.96 o 
  -3   6  10       24.20       21.26      4.90 o 
  -2   6  10     2502.43     2532.13     38.73 o 
  -1   6  10       35.60       27.58      4.80 o 
   0   6  10      172.91      258.03     11.25 o 
   1   6  10      393.49      353.03     10.83 o 
   2   6  10     1499.40     1566.85     27.10 o 
   3   6  10       34.85       32.68      4.98 o 
   4   6  10      831.96      865.19     21.78 o 
   5   6  10      749.20      711.84     24.04 o 
   6   6  10      128.11      108.84     10.53 o 
   7   6  10        3.92        3.34      5.90 o 
   8   6  10       16.77        8.95      6.67 o 
   9   6  10        7.94        0.41      6.60 o 
  10   6  10       34.83       18.23     12.11 o 
  -8   7  10       38.17       47.63     10.35 o 
  -7   7  10        3.25        0.05      7.31 o 
  -6   7  10      117.56      125.66     10.99 o 
  -5   7  10       90.40       90.65      7.48 o 
  -4   7  10      472.60      536.11     15.52 o 
  -3   7  10       78.80       86.81      7.16 o 
  -2   7  10      168.96      231.34      8.39 o 
  -1   7  10      340.75      370.18     14.83 o 
   0   7  10        0.22       -4.90      3.49 o 
   1   7  10      126.05      143.76      7.04 o 
   2   7  10       58.80       55.45      4.85 o 
   3   7  10      163.20      183.18     10.56 o 
   4   7  10      867.53      921.98     23.69 o 
   5   7  10       47.93       48.61      8.44 o 
   6   7  10     1031.84     1066.55     32.74 o 
   7   7  10       49.05       50.95      9.86 o 
   8   7  10        3.67       -2.28      6.71 o 
   9   7  10       25.09       11.94      8.97 o 
  10   7  10        8.20       13.15      8.88 o 
  -8   8  10       13.09        0.69      9.06 o 
  -7   8  10      214.63      191.60     13.84 o 
  -6   8  10        1.20       -0.92      6.63 o 
  -5   8  10       11.38       13.32      5.88 o 
  -4   8  10      173.59      204.10     11.09 o 
  -3   8  10      132.61      144.73      9.82 o 
  -2   8  10     1813.53     1682.97     28.41 o 
  -1   8  10        7.52       10.90      3.97 o 
   0   8  10      701.24      623.05     17.81 o 
   1   8  10       75.51       68.63      6.07 o 
   2   8  10      185.08      241.52     12.94 o 
   3   8  10       26.24       28.64      7.36 o 
   4   8  10      655.17      631.78     19.36 o 
   5   8  10       26.41       31.23     12.74 o 
   6   8  10       85.29       91.32     17.31 o 
   7   8  10       13.01       20.57      8.42 o 
   8   8  10      211.96      213.06     19.31 o 
   9   8  10        7.72       -3.56      8.60 o 
  -7   9  10       51.97       63.71     10.38 o 
  -6   9  10      539.09      502.14     19.74 o 
  -5   9  10      102.69      103.66     12.12 o 
  -4   9  10     1251.71     1221.24     27.13 o 
  -3   9  10      618.93      542.53     16.46 o 
  -2   9  10      106.48      118.64      7.00 o 
  -1   9  10      112.72      140.06      9.31 o 
   0   9  10       96.69       99.24      9.03 o 
   1   9  10       76.08       98.86      7.44 o 
   2   9  10     2362.24     2426.44     44.12 o 
   3   9  10      392.38      388.64     15.90 o 
   4   9  10      308.65      332.59     15.53 o 
   5   9  10       15.65       14.61      6.63 o 
   6   9  10       12.52       25.34      9.30 o 
   7   9  10       29.15       31.21      9.91 o 
   8   9  10      123.80      128.91     17.15 o 
  -6  10  10      212.75      215.73     13.50 o 
  -5  10  10       17.01       21.05      7.12 o 
  -4  10  10      127.25      112.82     11.75 o 
  -3  10  10       35.73       36.44      8.77 o 
  -2  10  10      213.44      182.20     13.33 o 
  -1  10  10       61.92       70.46     16.90 o 
   0  10  10       10.85        2.96      6.45 o 
   1  10  10       14.39       13.98      5.38 o 
   2  10  10      148.37      148.54     10.35 o 
   3  10  10      364.64      377.76     16.58 o 
   4  10  10       15.52        7.40      6.78 o 
   5  10  10      123.94      144.44     11.89 o 
   6  10  10       95.56       97.79     22.87 o 
   7  10  10      104.92      104.03     16.71 o 
  -4  11  10      115.73       92.95     12.15 o 
  -3  11  10       15.76       18.44     16.90 o 
  -2  11  10        4.27       -8.74     10.49 o 
  -1  11  10      134.86      114.58     10.29 o 
   0  11  10        3.40        7.72      9.41 o 
   1  11  10      108.62      108.14      8.63 o 
   2  11  10       88.30       87.59     13.41 o 
   3  11  10       76.32       85.65     13.14 o 
   4  11  10      493.68      534.85     20.32 o 
   5  11  10      420.02      456.34     19.33 o 
   6  11  10      145.27      157.73     14.94 o 
  -2  12  10        7.29       -8.09     14.13 o 
  -1  12  10       13.72       13.40      7.50 o 
   0  12  10        1.62        0.87      7.40 o 
   1  12  10       11.59       18.13      6.47 o 
   2  12  10      123.79      115.42     14.72 o 
   3  12  10       52.33       52.58     12.96 o 
   4  12  10        1.78        3.04     10.51 o 
  -3 -11  11      151.05      162.27     22.07 o 
  -2 -11  11      145.81      163.11     21.49 o 
  -1 -11  11       41.51       37.99      8.66 o 
   0 -11  11     2175.08     2207.83     60.21 o 
   1 -11  11        5.86       13.51      7.10 o 
   2 -11  11      367.46      406.67     16.82 o 
   3 -11  11       86.05       65.48     12.82 o 
   4 -11  11        1.52        5.48      8.77 o 
   5 -11  11        7.06       14.60      7.76 o 
  -4 -10  11        8.16        2.30      8.66 o 
  -3 -10  11      120.47      154.87     20.29 o 
  -2 -10  11       30.75       13.47     12.13 o 
  -1 -10  11       14.67        8.25      6.90 o 
   0 -10  11       42.07       30.13      9.19 o 
   1 -10  11       30.13       54.44      8.15 o 
   2 -10  11      150.89      146.88     10.60 o 
   3 -10  11      149.02      136.02     12.53 o 
   4 -10  11        9.63       12.67      6.05 o 
   5 -10  11      110.51      106.85      8.89 o 
   6 -10  11       26.66       31.14      7.23 o 
   7 -10  11       79.25       63.25     12.38 o 
  -6  -9  11        7.99       20.22     13.39 o 
  -5  -9  11       89.06      103.94     18.98 o 
  -4  -9  11      386.82      391.22     20.76 o 
  -3  -9  11       12.51       10.91      8.05 o 
  -2  -9  11      162.15      177.27     16.69 o 
  -1  -9  11       13.60       13.25      6.73 o 
   0  -9  11     2322.81     2431.35     63.63 o 
   1  -9  11       57.59       67.72     20.20 o 
   2  -9  11       27.81       35.09      6.78 o 
   3  -9  11       26.46       29.21      5.79 o 
   4  -9  11       35.26       34.84      6.23 o 
   5  -9  11       22.18       18.27      6.79 o 
   6  -9  11      190.61      210.95     11.67 o 
   7  -9  11       30.50       29.61      8.05 o 
   8  -9  11       60.74       50.37      9.16 o 
  -7  -8  11       55.88       49.33     16.48 o 
  -6  -8  11        5.56        1.75     12.85 o 
  -5  -8  11        1.67        1.31      7.70 o 
  -4  -8  11      266.78      294.19     17.23 o 
  -3  -8  11       53.38       52.23      9.10 o 
  -2  -8  11      546.45      560.89     16.38 o 
  -1  -8  11       56.04       92.65      8.56 o 
   0  -8  11        7.35        9.12      6.03 o 
   1  -8  11       12.82        9.29      4.90 o 
   2  -8  11     1296.44     1353.57     25.09 o 
   3  -8  11       33.44       29.93      5.55 o 
   4  -8  11      108.49       91.42      7.65 o 
   5  -8  11      293.93      281.34     11.83 o 
   6  -8  11      132.50      139.53     12.39 o 
   7  -8  11      101.39       70.97      8.95 o 
   8  -8  11       12.49        8.54      7.22 o 
   9  -8  11       14.90        8.46      7.32 o 
  -8  -7  11        2.35       -1.23     10.75 o 
  -7  -7  11       22.80        1.89     10.40 o 
  -6  -7  11      116.90      103.28     16.86 o 
  -5  -7  11       18.92       15.40      6.78 o 
  -4  -7  11      190.33      185.89     11.76 o 
  -3  -7  11       20.10       21.61      6.96 o 
  -2  -7  11        3.76        2.61      4.32 o 
  -1  -7  11      111.81      133.01      9.61 o 
   0  -7  11      246.73      298.98     12.83 o 
   1  -7  11      115.41      145.66      9.95 o 
   2  -7  11       39.02       52.36      4.89 o 
   3  -7  11      103.68      138.79      8.51 o 
   4  -7  11      855.60      855.17     19.35 o 
   5  -7  11      139.75      135.79      8.17 o 
   6  -7  11     2381.71     2523.74     46.26 o 
   7  -7  11        1.67       -0.71      5.37 o 
   8  -7  11        2.18       -6.05      8.71 o 
   9  -7  11       10.84        5.59      6.40 o 
  10  -7  11       92.82       87.99      9.90 o 
  -8  -6  11      110.48       93.11     15.44 o 
  -7  -6  11      143.33      148.77     18.12 o 
  -6  -6  11      615.77      603.43     29.96 o 
  -5  -6  11       84.30       79.70     20.31 o 
  -4  -6  11      115.14      102.52     14.92 o 
  -3  -6  11      132.51      149.47     13.42 o 
  -2  -6  11       45.31       45.48      4.91 o 
  -1  -6  11      324.76      322.48     11.45 o 
   0  -6  11       26.17       23.18      3.85 o 
   1  -6  11      105.69      128.78      9.52 o 
   2  -6  11      236.54      270.88      8.10 o 
   3  -6  11       44.58       49.59      3.60 o 
   4  -6  11       92.71      112.76      6.68 o 
   5  -6  11        3.88        5.13      4.60 o 
   6  -6  11      203.53      196.95     11.18 o 
   7  -6  11      112.32      117.99      8.83 o 
   8  -6  11      317.09      353.86     14.55 o 
   9  -6  11       79.73       76.91      8.28 o 
  10  -6  11        2.81        3.85      6.09 o 
  -9  -5  11       18.82       31.62     12.71 o 
  -8  -5  11       70.47       51.64     12.32 o 
  -7  -5  11       83.30       91.97     14.24 o 
  -6  -5  11        0.97      -14.11      7.05 o 
  -5  -5  11       77.53       74.53     11.78 o 
  -4  -5  11       13.41       14.88      6.00 o 
  -3  -5  11        9.86        7.21      5.32 o 
  -2  -5  11      243.91      251.57     12.55 o 
  -1  -5  11      160.37      129.60      6.67 o 
   0  -5  11       42.22       55.88      3.87 o 
   1  -5  11       43.59       49.32      3.62 o 
   2  -5  11        9.00       12.56      2.94 o 
   3  -5  11      110.41      102.53      6.63 o 
   4  -5  11      528.60      603.42     19.52 o 
   5  -5  11       18.71       12.89      4.72 o 
   6  -5  11      761.76      716.50     19.49 o 
   7  -5  11       63.51       42.97      5.62 o 
   8  -5  11     1598.15     1592.41     32.08 o 
   9  -5  11       10.28       19.11      5.97 o 
  10  -5  11      129.35      164.31     10.88 o 
  11  -5  11       31.20       15.44      6.45 o 
  -9  -4  11        4.95       -9.80     10.34 o 
  -8  -4  11      816.89      881.08     35.44 o 
  -7  -4  11      126.34      111.94     14.12 o 
  -6  -4  11      274.96      301.51     19.96 o 
  -5  -4  11        8.86       10.25      6.16 o 
  -4  -4  11      408.28      420.99     15.69 o 
  -3  -4  11      189.92      253.81     12.07 o 
  -2  -4  11      730.20      798.83     18.11 o 
  -1  -4  11       10.55       14.77      2.29 o 
   0  -4  11       14.80        8.48      2.36 o 
   1  -4  11       71.20       54.70      3.46 o 
   2  -4  11     2045.47     2042.31     30.78 o 
   3  -4  11       76.19       76.33      5.56 o 
   4  -4  11     1989.93     2139.41     39.25 o 
   5  -4  11      136.43      152.11      9.20 o 
   6  -4  11      212.60      222.67     13.08 o 
   7  -4  11      280.60      301.76     12.81 o 
   8  -4  11      486.32      497.74     15.74 o 
   9  -4  11       33.30       13.94      5.27 o 
  10  -4  11       75.33       86.25      8.22 o 
  11  -4  11       95.08       49.46      9.25 o 
  -9  -3  11       25.96        8.38      8.46 o 
  -8  -3  11       48.26       23.64      8.37 o 
  -7  -3  11       13.73        7.07      7.10 o 
  -6  -3  11       98.53       93.18     16.09 o 
  -5  -3  11      135.30      119.50     10.75 o 
  -4  -3  11      753.04      840.43     21.35 o 
  -3  -3  11      171.30      183.57     10.14 o 
  -2  -3  11       22.82       38.39      4.20 o 
  -1  -3  11       99.32      101.56      4.47 o 
   0  -3  11     2787.04     2607.02     71.63 o 
   1  -3  11       22.36       33.95      3.14 o 
   2  -3  11       69.87      112.45      5.25 o 
   3  -3  11       41.76       45.65      4.37 o 
   4  -3  11     1584.36     1589.58     40.37 o 
   5  -3  11      305.33      338.29     19.56 o 
   6  -3  11       42.76       43.63      5.79 o 
   7  -3  11       46.79       34.92      5.19 o 
   8  -3  11      196.69      206.79     10.61 o 
   9  -3  11       42.86       18.32      5.05 o 
  10  -3  11       17.08        5.46      5.48 o 
  11  -3  11        8.38       35.51      9.97 o 
 -10  -2  11        1.36       11.49     10.12 o 
  -9  -2  11       26.33       23.45      9.51 o 
  -8  -2  11      339.66      349.06     32.97 o 
  -7  -2  11       21.34       12.80      9.03 o 
  -6  -2  11      433.26      405.55     21.17 o 
  -5  -2  11       18.43       26.80      6.88 o 
  -4  -2  11       19.40       13.60      7.15 o 
  -3  -2  11       94.13       74.77      6.30 o 
  -2  -2  11     2017.45     1973.79     32.01 o 
  -1  -2  11      347.44      329.55      7.59 o 
   0  -2  11       10.17        9.19      3.52 o 
   1  -2  11      104.00      134.25      4.89 o 
   2  -2  11      176.11      232.13     10.04 o 
   3  -2  11      265.14      284.80     12.25 o 
   4  -2  11       96.55      109.28      8.21 o 
   5  -2  11       16.94       17.87      4.08 o 
   8  -2  11       19.35       19.25      4.83 o 
   9  -2  11      133.93      100.69      9.36 o 
  10  -2  11       13.32       24.15      6.97 o 
  11  -2  11      118.92      150.97     17.10 o 
  12  -2  11       61.89       51.98     11.60 o 
 -10  -1  11        1.33       11.81      9.20 o 
  -9  -1  11       33.56       42.16      9.25 o 
  -8  -1  11       12.65      -12.67      6.33 o 
  -7  -1  11      116.01       61.50     20.30 o 
  -6  -1  11     1107.38     1132.65     42.35 o 
  -5  -1  11       17.28        6.51      6.55 o 
  -4  -1  11        7.34        2.36     10.25 o 
  -3  -1  11      275.03      255.25      9.06 o 
  -2  -1  11      343.74      443.24     15.09 o 
  -1  -1  11      189.19      193.52      6.18 o 
   0  -1  11     1247.00     1429.97     25.29 o 
   1  -1  11      223.66      203.72      6.06 o 
   2  -1  11      506.41      636.72     12.12 o 
   3  -1  11       70.93       73.83      6.34 o 
   4  -1  11     2221.61     2387.52     70.15 o 
   5  -1  11      260.44      270.48     10.19 o 
   7  -1  11        1.39        0.80      6.81 o 
   8  -1  11       98.81       67.67     16.52 o 
   9  -1  11      173.26      124.59     42.43 o 
  10  -1  11       17.58        3.49      8.64 o 
  11  -1  11      104.74       84.43     13.59 o 
  12  -1  11       10.05       45.93     15.68 o 
 -10   0  11       21.66       14.96      9.28 o 
  -9   0  11        7.12        5.04      7.60 o 
  -8   0  11       46.01       56.51     27.49 o 
  -7   0  11      105.97       77.54     12.04 o 
  -6   0  11     3278.75     3237.57     99.20 o 
  -5   0  11        7.76        4.44      6.38 o 
  -4   0  11      908.18     1020.92     32.93 o 
  -3   0  11       36.03       40.33      5.71 o 
  -2   0  11      909.05     1052.51     19.75 o 
  -1   0  11      127.97      151.86      5.43 o 
   0   0  11       19.94       18.54      2.43 o 
   1   0  11       77.76       77.34      6.07 o 
   2   0  11     3373.30     3669.15     59.04 o 
   3   0  11      107.85      113.98      7.99 o 
   4   0  11       92.44      133.11     11.77 o 
   5   0  11      717.75      709.95     24.73 o 
   6   0  11      177.19      225.27     16.83 o 
   7   0  11      400.15      386.06     12.41 o 
   8   0  11      366.62      395.96     16.46 o 
   9   0  11        9.68        1.98      5.34 o 
  10   0  11       28.68       20.95     11.91 o 
  11   0  11       90.10      107.55     18.69 o 
  12   0  11      150.73      138.69     21.19 o 
 -10   1  11      357.72      382.12     66.39 o 
  -9   1  11       92.82       79.34     14.46 o 
  -8   1  11        4.61       -4.57      8.54 o 
  -7   1  11       56.87       19.98      8.89 o 
  -6   1  11       10.68        8.87      6.99 o 
  -5   1  11      490.54      549.77     20.02 o 
  -4   1  11      668.76      696.55     22.69 o 
  -3   1  11      787.06      784.14     19.21 o 
  -2   1  11      253.73      258.48      7.02 o 
  -1   1  11      102.62      120.85      5.30 o 
   0   1  11     6708.46     6727.66     91.81 o 
   1   1  11      236.02      225.07      6.33 o 
   2   1  11     1339.22     1453.64     25.31 o 
   3   1  11       55.81       38.73      6.09 o 
   5   1  11      289.49      286.84     10.22 o 
   6   1  11      805.05      914.34     27.14 o 
   7   1  11      222.12      226.06     17.93 o 
   8   1  11      262.86      244.96     29.97 o 
   9   1  11       31.73       31.02      6.81 o 
  10   1  11      127.64      119.94     25.67 o 
  11   1  11        3.59       30.01     16.86 o 
  12   1  11        7.81        7.13     12.90 o 
 -10   2  11      366.51      408.28     97.89 o 
  -9   2  11       81.08       89.02     39.31 o 
  -8   2  11       43.21       36.55     11.47 o 
  -7   2  11       15.91       21.67      9.13 o 
  -6   2  11      671.66      684.45     24.60 o 
  -5   2  11      102.63       85.84     11.42 o 
  -4   2  11     2381.76     2556.74     51.82 o 
  -3   2  11       10.43       11.72      3.98 o 
  -2   2  11      499.00      588.37     12.64 o 
  -1   2  11       97.54      137.94      5.16 o 
   0   2  11       42.23       54.27      4.06 o 
   1   2  11      651.62      633.64     11.70 o 
   2   2  11      100.43      141.29      5.58 o 
   3   2  11      166.72      169.08     14.53 o 
   4   2  11     1888.30     1953.10     58.98 o 
   5   2  11       93.44      112.43      7.99 o 
   6   2  11       55.69       37.05      6.98 o 
   7   2  11       41.12       48.42      5.66 o 
   8   2  11       24.67        6.11      4.51 o 
   9   2  11       71.50       49.94      9.10 o 
  10   2  11      163.20      176.75     30.30 o 
  11   2  11       52.95       68.59     22.02 o 
  12   2  11      159.22      248.57     37.55 o 
 -10   3  11       16.39       16.12     12.83 o 
  -9   3  11       25.84       38.11     12.54 o 
  -8   3  11     1124.92     1200.33     48.07 o 
  -7   3  11       14.82        0.02      6.84 o 
  -6   3  11      700.51      711.78     37.47 o 
  -5   3  11      513.81      525.63     31.98 o 
  -4   3  11       75.32       69.27      9.05 o 
  -3   3  11      807.88      758.04     21.50 o 
  -2   3  11      930.48      910.99     17.08 o 
  -1   3  11       55.41       76.85      4.36 o 
   0   3  11     2945.28     3350.79     56.95 o 
   1   3  11      400.76      438.69      9.41 o 
   2   3  11      436.19      494.56     10.01 o 
   3   3  11       30.93       32.13      3.88 o 
   4   3  11       29.30       27.97      5.51 o 
   5   3  11       13.64        9.35      4.05 o 
   6   3  11      353.12      351.04     17.49 o 
   7   3  11      127.43      139.65      9.88 o 
   8   3  11      104.57       93.42     14.41 o 
   9   3  11      189.80      202.99     14.13 o 
  10   3  11      273.84      232.09     31.31 o 
  11   3  11        2.16       32.93     16.99 o 
  -9   4  11       52.06       49.13     17.03 o 
  -8   4  11      390.32      385.47     31.02 o 
  -7   4  11      149.31      114.62     16.80 o 
  -6   4  11     2089.31     2154.60     58.43 o 
  -5   4  11       91.66       69.31      9.84 o 
  -4   4  11       38.03       39.18      6.09 o 
  -3   4  11      231.42      232.20     12.70 o 
  -2   4  11     1115.17     1270.20     24.43 o 
  -1   4  11      396.37      435.57      9.80 o 
   0   4  11        0.33       -1.25      2.09 o 
   1   4  11      320.88      468.09     10.06 o 
   2   4  11      225.46      289.15      8.46 o 
   3   4  11      124.48      119.14      7.10 o 
   4   4  11       14.26       11.48      4.94 o 
   5   4  11       16.04        8.59      5.00 o 
   6   4  11      156.72      145.64     10.71 o 
   7   4  11       27.86        2.31      4.66 o 
   8   4  11       17.85       20.14      6.01 o 
   9   4  11       58.05       30.26      6.74 o 
  10   4  11       31.71       19.56     10.03 o 
  11   4  11       38.77       40.57     10.09 o 
  -9   5  11       31.15       27.72     12.77 o 
  -8   5  11       42.17       53.16     11.63 o 
  -7   5  11       58.74       43.25     15.74 o 
  -6   5  11      642.14      593.25     21.51 o 
  -5   5  11      424.40      436.89     23.05 o 
  -4   5  11      550.41      599.04     18.81 o 
  -3   5  11      490.79      523.02     16.66 o 
  -2   5  11      191.42      184.96      9.32 o 
  -1   5  11      525.29      448.22     10.63 o 
   0   5  11      583.08      587.54     15.64 o 
   1   5  11      471.88      412.89     11.32 o 
   2   5  11      170.77      175.18      6.84 o 
   3   5  11       45.03       32.52      4.75 o 
   4   5  11     2170.31     2138.24     43.35 o 
   5   5  11       32.79       45.70      8.63 o 
   6   5  11     1551.67     1688.15     44.02 o 
   7   5  11        5.23        1.85      5.63 o 
   8   5  11       12.80        1.84      5.77 o 
   9   5  11       23.83       13.63      6.51 o 
  10   5  11       73.54       75.19      9.61 o 
  11   5  11       16.11        4.97      7.53 o 
  -9   6  11        1.41       14.01     10.61 o 
  -8   6  11       64.49      106.40     12.53 o 
  -7   6  11       12.33       14.26      8.02 o 
  -6   6  11       15.89        8.08      7.30 o 
  -5   6  11      201.93      208.83     14.14 o 
  -4   6  11     3188.76     3140.81     53.57 o 
  -3   6  11      212.46      196.67      9.70 o 
  -2   6  11     4055.29     3836.26     60.58 o 
  -1   6  11      122.48      125.42      8.16 o 
   0   6  11       31.50       40.13      5.44 o 
   1   6  11        9.38        5.35      3.15 o 
   2   6  11      275.29      309.39      9.57 o 
   3   6  11      158.79      165.55     11.02 o 
   4   6  11     1792.44     1863.27     39.55 o 
   5   6  11       26.99       26.33      9.30 o 
   6   6  11      222.87      226.08     14.79 o 
   7   6  11       91.83      106.44     11.02 o 
   8   6  11      387.29      376.09     18.10 o 
   9   6  11       20.68       14.96      7.93 o 
  10   6  11      134.08      103.91     12.87 o 
  -8   7  11       59.35       75.58     11.85 o 
  -7   7  11        2.85       10.70      7.87 o 
  -6   7  11      366.83      398.30     20.82 o 
  -5   7  11       51.42       37.81      6.38 o 
  -4   7  11     1070.81     1015.83     25.42 o 
  -3   7  11       27.27       30.89      5.78 o 
  -2   7  11      889.88      907.60     19.10 o 
  -1   7  11     2604.14     2225.84     38.04 o 
   0   7  11      638.69      625.70     15.18 o 
   1   7  11      607.32      543.62     12.26 o 
   2   7  11      150.67      153.76      7.27 o 
   3   7  11      657.82      599.74     18.08 o 
   4   7  11     1440.80     1509.95     34.32 o 
   5   7  11      161.66      151.50     12.99 o 
   6   7  11      397.55      385.14     18.16 o 
   7   7  11      151.58      164.44     14.16 o 
   8   7  11       16.89       -5.69      6.50 o 
   9   7  11       10.23        2.53      7.87 o 
  10   7  11       26.63       15.59      9.12 o 
  -7   8  11      205.70      229.94     17.93 o 
  -6   8  11       12.21       10.11      7.88 o 
  -5   8  11       24.50       23.40      6.56 o 
  -4   8  11     2070.54     2108.64     39.73 o 
  -3   8  11      232.61      245.45     11.68 o 
  -2   8  11       15.80       25.25      4.48 o 
  -1   8  11      153.60      177.81      9.33 o 
   0   8  11       14.51       19.28      5.79 o 
   1   8  11       20.53       27.57      4.53 o 
   2   8  11       78.30       88.31      6.72 o 
   3   8  11       45.73       47.77      7.00 o 
   4   8  11     1017.96     1042.52     26.99 o 
   5   8  11      344.58      329.81     14.89 o 
   6   8  11      166.44      200.86     15.99 o 
   7   8  11       48.86       48.92      9.87 o 
   8   8  11       15.80       18.37      9.03 o 
   9   8  11       10.94       -2.51      8.59 o 
  -6   9  11      332.40      337.93     19.54 o 
  -5   9  11      105.30      103.52     10.09 o 
  -4   9  11        8.10        8.44      6.05 o 
  -3   9  11       38.93       33.46      8.08 o 
  -2   9  11       71.35       54.88      6.28 o 
  -1   9  11      110.26      156.64     13.80 o 
   0   9  11       35.13       43.95     14.34 o 
   1   9  11      276.92      259.95     11.10 o 
   2   9  11      154.77      184.71      9.43 o 
   3   9  11      168.72      201.62     12.59 o 
   4   9  11      770.97      737.03     22.36 o 
   5   9  11       45.93       65.40      8.49 o 
   6   9  11      591.42      571.61     24.57 o 
   7   9  11       34.70       50.62     16.87 o 
   8   9  11      221.98      243.53     21.86 o 
  -5  10  11        8.95       16.98      7.41 o 
  -4  10  11        9.07       10.50      6.75 o 
  -3  10  11        4.15        0.34      7.30 o 
  -2  10  11       96.32       90.80      9.76 o 
  -1  10  11        9.32       13.99      6.65 o 
   0  10  11        4.98       -5.76      6.24 o 
   1  10  11       26.60       25.38      5.97 o 
   2  10  11      986.47      984.77     26.96 o 
   3  10  11      311.84      342.09     19.53 o 
   4  10  11      201.64      211.88     17.08 o 
   5  10  11      102.10      102.66     11.27 o 
   6  10  11      432.96      451.23     22.87 o 
   7  10  11       16.04       15.97     11.91 o 
  -4  11  11       49.81       57.74     27.47 o 
  -3  11  11       26.24       22.24     12.27 o 
  -2  11  11      133.80      118.35     19.39 o 
  -1  11  11       85.48       83.03      9.43 o 
   0  11  11        3.29        6.47      6.88 o 
   1  11  11      160.09      142.35     11.22 o 
   2  11  11       82.10       96.81     13.71 o 
   3  11  11      144.50      146.28     20.63 o 
   4  11  11       60.22       64.03      9.81 o 
   5  11  11      125.22      120.52     11.99 o 
   6  11  11      361.23      424.23     21.90 o 
  -1  12  11        7.37       -2.26      7.03 o 
   0  12  11        4.03       -5.23      7.09 o 
   1  12  11       49.45       52.70      9.09 o 
   2  12  11      144.13      168.86     13.48 o 
   3  12  11       13.15       19.78     11.15 o 
  -2 -11  12      116.05      119.23     19.67 o 
  -1 -11  12       76.54       56.32     15.31 o 
   0 -11  12        6.07       -1.73      8.11 o 
   1 -11  12       14.07       12.81      7.36 o 
   2 -11  12      118.92      126.34     17.59 o 
   3 -11  12       11.73        4.19     12.63 o 
   4 -11  12       64.08       51.83     13.15 o 
  -4 -10  12      403.99      440.08     38.38 o 
  -3 -10  12       87.89       51.16     15.32 o 
  -2 -10  12        3.89       12.23     12.53 o 
  -1 -10  12       19.16       22.10      7.93 o 
   0 -10  12     1780.16     1906.76     52.85 o 
   1 -10  12        3.67       -2.37      6.56 o 
   2 -10  12        6.49        0.07      5.76 o 
   3 -10  12       11.74        5.33      9.23 o 
   4 -10  12        7.54       13.47      6.38 o 
   5 -10  12      175.23      166.81     10.83 o 
   6 -10  12      316.56      324.18     14.55 o 
  -5  -9  12      125.37      113.52     13.33 o 
  -4  -9  12      131.04      111.39     12.86 o 
  -3  -9  12      326.23      347.75     19.38 o 
  -2  -9  12       70.86       84.91     15.77 o 
  -1  -9  12       24.90       11.61      6.80 o 
   0  -9  12       39.27       24.40      7.59 o 
   1  -9  12        4.91       10.23      6.71 o 
   2  -9  12      177.09      169.27     10.94 o 
   3  -9  12       49.26       50.97      7.24 o 
   4  -9  12        1.99        2.39      5.39 o 
   5  -9  12       40.35       46.51      7.13 o 
   6  -9  12       21.83       28.00      9.04 o 
   7  -9  12       55.45       58.97      9.52 o 
   8  -9  12        1.31       -2.53      7.57 o 
  -6  -8  12       48.18       28.13     13.75 o 
  -5  -8  12       27.22       19.40      8.74 o 
  -4  -8  12      159.69      171.82     14.05 o 
  -3  -8  12      177.11      156.40     13.10 o 
  -2  -8  12      181.40      160.23     10.06 o 
  -1  -8  12      550.47      534.42     20.06 o 
   0  -8  12        7.03       13.11      6.06 o 
   1  -8  12      226.49      220.00     26.98 o 
   2  -8  12       14.21       16.58      4.40 o 
   3  -8  12       53.47       44.19      6.00 o 
   4  -8  12       80.05       91.48      8.31 o 
   5  -8  12       65.50       78.85      8.42 o 
   6  -8  12       49.51       47.68      8.45 o 
   7  -8  12       10.83        9.41      6.88 o 
   8  -8  12       10.37        0.97      7.00 o 
   9  -8  12       13.49       14.23      7.62 o 
  -7  -7  12       16.24       -1.02     10.65 o 
  -6  -7  12       92.50       69.68     11.82 o 
  -5  -7  12       80.64       77.70      9.48 o 
  -4  -7  12      104.20       95.77      9.54 o 
  -3  -7  12       26.46       20.15      7.19 o 
  -2  -7  12       76.54       75.51      6.72 o 
  -1  -7  12       29.14       52.52      6.70 o 
   0  -7  12       13.75       18.73      5.75 o 
   1  -7  12       84.63       82.82      9.83 o 
   2  -7  12     1390.66     1437.06     25.92 o 
   3  -7  12      130.22      136.74      8.69 o 
   4  -7  12      349.51      337.84     11.42 o 
   5  -7  12      139.64      150.38     17.30 o 
   6  -7  12      860.75      964.25     23.22 o 
   7  -7  12       35.34       40.97      6.92 o 
   8  -7  12      256.26      235.70     12.99 o 
   9  -7  12        3.99        2.05      6.54 o 
  -8  -6  12       11.28      -15.37     11.68 o 
  -7  -6  12       14.12        6.98      9.78 o 
  -6  -6  12       14.84       13.67     22.87 o 
  -5  -6  12        7.91       14.70      9.46 o 
  -4  -6  12      466.81      473.46     28.37 o 
  -3  -6  12      247.62      243.89     12.86 o 
  -2  -6  12      181.91      156.10     15.61 o 
  -1  -6  12       57.58       77.86      8.02 o 
   0  -6  12      903.71      904.85     19.93 o 
   1  -6  12      154.52      196.30      7.82 o 
   2  -6  12      257.85      243.68      8.06 o 
   3  -6  12       17.62       18.47      3.07 o 
   4  -6  12      212.83      222.30      9.29 o 
   5  -6  12      157.72      159.41      8.24 o 
   6  -6  12     4405.80     4550.85     75.44 o 
   7  -6  12       53.06       56.75      6.99 o 
   8  -6  12       25.79       14.05      6.09 o 
   9  -6  12      199.25      223.99     12.44 o 
  10  -6  12      120.31      102.81      9.46 o 
  -8  -5  12       57.41       48.43     12.91 o 
  -7  -5  12       47.28       46.58     11.97 o 
  -6  -5  12      214.02      158.93     16.80 o 
  -5  -5  12        0.80        2.96      9.95 o 
  -4  -5  12     1443.55     1346.78     35.42 o 
  -3  -5  12      152.08      120.52     11.61 o 
  -2  -5  12      254.25      251.14      9.86 o 
  -1  -5  12       93.23       96.69      6.02 o 
   0  -5  12       13.10        7.13      2.17 o 
   1  -5  12       39.69       51.11      4.02 o 
   2  -5  12      558.78      648.27     13.72 o 
   3  -5  12      139.74      167.40     10.12 o 
   4  -5  12       76.96       85.20      6.64 o 
   5  -5  12       29.97       30.89      5.28 o 
   6  -5  12      214.04      241.55     14.55 o 
   7  -5  12       98.18       78.01      9.01 o 
   8  -5  12     1090.99     1209.23     36.07 o 
   9  -5  12       28.18       12.41      5.59 o 
  10  -5  12       43.64       47.44      8.02 o 
  11  -5  12       39.69       28.47      7.00 o 
  -9  -4  12       49.45       42.62     11.86 o 
  -8  -4  12     1332.10     1372.52     87.45 o 
  -7  -4  12       70.36       48.92     13.82 o 
  -6  -4  12      163.60      191.86     17.60 o 
  -5  -4  12      104.04      106.03     14.90 o 
  -4  -4  12      372.09      332.07     14.55 o 
  -3  -4  12       16.78       16.88      5.59 o 
  -2  -4  12      225.27      220.29      8.66 o 
  -1  -4  12        6.48        8.61      2.42 o 
   0  -4  12     1348.08     1166.32     27.62 o 
   1  -4  12       39.54       39.81      3.28 o 
   2  -4  12      631.47      663.92     12.87 o 
   3  -4  12       77.40       98.85      8.56 o 
   4  -4  12      773.04      818.11     18.79 o 
   5  -4  12       46.56       50.60      5.85 o 
   6  -4  12      538.83      564.36     16.68 o 
   7  -4  12      286.28      315.48     13.15 o 
   8  -4  12      265.15      254.73     16.39 o 
   9  -4  12       93.42       83.57      8.31 o 
  10  -4  12        7.40       12.85      5.87 o 
  11  -4  12      148.64      149.88     10.22 o 
  -9  -3  12       62.14       64.95     12.25 o 
  -8  -3  12       18.60       11.87      9.09 o 
  -7  -3  12       12.02       16.46     11.44 o 
  -6  -3  12       39.23       44.64      9.27 o 
  -5  -3  12       57.82       51.42     10.98 o 
  -4  -3  12      342.39      333.02     13.00 o 
  -3  -3  12       17.04       23.34      4.97 o 
  -2  -3  12       10.36       10.95      3.23 o 
  -1  -3  12      235.78      212.14      6.45 o 
   0  -3  12       72.61       87.38      5.65 o 
   1  -3  12      270.26      240.45      6.85 o 
   2  -3  12       15.96       16.14      3.44 o 
   3  -3  12       50.10       55.20      5.16 o 
   4  -3  12       21.32       14.41      3.68 o 
   6  -3  12       53.32       48.19      6.90 o 
   7  -3  12       24.13       24.08      5.81 o 
   8  -3  12       41.24       34.42      5.93 o 
   9  -3  12       13.79        6.07      5.08 o 
  10  -3  12      102.01      102.18      8.91 o 
  11  -3  12       97.69       79.91      7.71 o 
  -9  -2  12       10.57        7.40      8.57 o 
  -8  -2  12        6.35        7.89      7.52 o 
  -7  -2  12        7.74       -1.71      8.15 o 
  -6  -2  12     3302.53     3362.02     82.89 o 
  -5  -2  12       17.28       12.90      6.62 o 
  -4  -2  12       51.85       35.58      5.48 o 
  -3  -2  12      154.11      161.37      9.44 o 
  -2  -2  12      430.36      550.42     10.82 o 
  -1  -2  12      165.85      225.30      7.99 o 
   0  -2  12      814.58      841.21     17.62 o 
   1  -2  12      294.41      303.46      7.45 o 
   2  -2  12      468.55      427.68     11.08 o 
   3  -2  12      190.26      192.42      8.41 o 
   4  -2  12      345.82      381.67     14.94 o 
   5  -2  12       13.17       -0.41      3.16 o 
   6  -2  12       94.04       52.17     15.98 o 
   7  -2  12      447.83      478.31     15.37 o 
   8  -2  12      681.10      712.29     24.08 o 
   9  -2  12        8.45        3.87      4.60 o 
  10  -2  12      111.65      107.03     13.23 o 
  11  -2  12       51.53       93.56     14.83 o 
  12  -2  12       20.26       10.66      9.69 o 
 -10  -1  12        6.74       -7.56      8.91 o 
  -9  -1  12        5.05        1.85      8.02 o 
  -8  -1  12        3.79       -6.05      6.97 o 
  -7  -1  12       86.67       89.50     10.86 o 
  -6  -1  12      165.65       92.56     22.31 o 
  -5  -1  12        3.37        2.69      7.45 o 
  -4  -1  12      413.96      464.63     17.28 o 
  -3  -1  12      534.69      520.84     14.43 o 
  -2  -1  12      444.65      502.45     10.71 o 
  -1  -1  12      256.62      234.24      7.73 o 
   0  -1  12       78.72       89.31      4.94 o 
   1  -1  12      134.30      150.39      5.46 o 
   2  -1  12     1999.21     2043.56     32.13 o 
   3  -1  12      132.80      130.34      9.06 o 
   4  -1  12       19.64       18.12      4.64 o 
   5  -1  12       83.29       98.14     21.57 o 
   6  -1  12        2.58        3.87      3.33 o 
   7  -1  12      470.53      517.72     15.63 o 
   8  -1  12      497.80      522.76     21.33 o 
   9  -1  12        3.58        2.75      5.73 o 
  10  -1  12      105.26       70.07      8.39 o 
  11  -1  12        3.04       27.28     10.62 o 
  12  -1  12       22.38       18.57     14.62 o 
 -10   0  12      385.89      349.63     20.00 o 
  -9   0  12       14.92        5.18      8.16 o 
  -8   0  12       48.05       30.57     11.39 o 
  -7   0  12      186.21      159.80     44.29 o 
  -6   0  12       10.74       13.26     11.75 o 
  -5   0  12       14.36       14.43     25.28 o 
  -4   0  12       60.33       66.48      5.88 o 
  -3   0  12        8.85        5.46      3.84 o 
  -2   0  12      983.88     1143.09     20.02 o 
  -1   0  12      269.20      256.77      6.92 o 
   0   0  12     4248.64     4965.35     74.52 o 
   1   0  12      218.48      217.09      6.37 o 
   2   0  12     5090.56     5878.21     92.88 o 
   3   0  12       57.90       62.26      6.31 o 
   4   0  12      335.68      408.52     14.77 o 
   5   0  12      585.24      626.15     22.52 o 
   7   0  12      216.66      232.46     12.27 o 
   8   0  12     1826.48     1806.17     39.02 o 
   9   0  12       18.64        3.67      5.61 o 
  10   0  12        7.22       -2.29     10.15 o 
  11   0  12       15.92       12.19     12.41 o 
  12   0  12       91.42       90.30     19.57 o 
 -10   1  12      111.99      112.68     18.40 o 
  -9   1  12        6.38        7.83     11.42 o 
  -8   1  12       43.57       46.77     12.66 o 
  -7   1  12      230.73      244.92     49.94 o 
  -6   1  12      458.97      465.72     43.01 o 
  -5   1  12      311.51      334.63     19.63 o 
  -4   1  12      710.63      746.57     19.38 o 
  -3   1  12      148.55      162.62     13.90 o 
  -2   1  12        5.50        7.09      2.61 o 
  -1   1  12      395.33      371.63      8.80 o 
   0   1  12       42.69       50.83      3.75 o 
   1   1  12      138.15      137.57      5.37 o 
   2   1  12     1054.95     1076.87     19.93 o 
   3   1  12       45.27       44.57      7.76 o 
   4   1  12     1630.70     1726.20     42.27 o 
   5   1  12       83.23       80.61     13.01 o 
   6   1  12       15.77        9.60      5.23 o 
   7   1  12      200.98      234.98     10.38 o 
   8   1  12      192.75      187.55     12.21 o 
   9   1  12        0.65       -3.53      5.80 o 
  10   1  12       24.87       11.64     16.47 o 
  11   1  12        8.31        7.80     16.72 o 
  12   1  12      221.42      276.85     28.76 o 
  -9   2  12      256.27      250.88     23.26 o 
  -8   2  12      367.25      375.48     25.62 o 
  -7   2  12      130.68      108.63     15.03 o 
  -6   2  12      397.53      369.53     18.98 o 
  -5   2  12       59.18       44.27      7.68 o 
  -4   2  12      683.34      789.05     20.70 o 
  -3   2  12      437.77      409.44     14.56 o 
  -2   2  12      454.27      556.08     12.42 o 
  -1   2  12      353.13      377.54      8.65 o 
   0   2  12    17883.39    19371.64    282.80 o 
   1   2  12      262.21      262.74      7.08 o 
   2   2  12      588.94      644.36     15.42 o 
   3   2  12      171.32      149.99      7.51 o 
   4   2  12      195.40      247.71     16.05 o 
   5   2  12       71.65       56.21      8.47 o 
   6   2  12      193.96      189.60     10.76 o 
   7   2  12        7.67        2.70      3.98 o 
   8   2  12      129.21      104.98      8.73 o 
   9   2  12       56.38       52.39      8.16 o 
  10   2  12      156.65      216.42     34.31 o 
  11   2  12       10.31       -7.52     14.84 o 
  12   2  12        3.92      -11.28     17.72 o 
  -9   3  12       38.70       29.79     11.91 o 
  -8   3  12      317.56      339.16     25.12 o 
  -7   3  12       64.40       71.74     12.99 o 
  -6   3  12      225.08      266.77     25.55 o 
  -5   3  12       81.18       72.12     17.96 o 
  -4   3  12       44.18       33.48      5.24 o 
  -3   3  12      132.82      128.48     13.75 o 
  -2   3  12     4205.42     4323.96     66.32 o 
  -1   3  12       55.85       50.10      4.75 o 
   0   3  12        8.93        5.53      2.51 o 
   1   3  12      218.74      202.68      6.46 o 
   2   3  12     4056.30     4275.48     69.12 o 
   3   3  12       97.96      103.25      9.30 o 
   4   3  12     1463.18     1562.59     39.89 o 
   5   3  12       25.49       10.93      6.85 o 
   6   3  12       42.03       27.72      5.85 o 
   7   3  12       22.09       34.06      6.39 o 
   8   3  12      141.21      136.87     10.52 o 
   9   3  12        1.96       -3.48      5.18 o 
  10   3  12      239.78      211.85     18.75 o 
  11   3  12       35.83       73.55     23.79 o 
  -9   4  12        4.19        4.20     11.27 o 
  -8   4  12       11.55        2.04     10.32 o 
  -7   4  12       25.79       29.15      9.64 o 
  -6   4  12      447.64      447.50     21.39 o 
  -5   4  12      130.90      105.61     22.23 o 
  -4   4  12      753.47      767.36     21.42 o 
  -3   4  12      297.02      300.94     12.41 o 
  -2   4  12      250.50      254.47     10.57 o 
  -1   4  12       79.23      114.47      5.31 o 
   0   4  12      319.50      375.81     11.78 o 
   1   4  12      568.85      577.89     11.75 o 
   2   4  12     1024.14     1204.58     20.62 o 
   3   4  12       31.93       22.40      4.79 o 
   4   4  12      547.72      553.21     18.57 o 
   5   4  12      103.89      111.16     17.46 o 
   6   4  12      388.41      401.98     16.56 o 
   7   4  12       14.28       15.84      5.78 o 
   8   4  12      346.16      363.99     15.82 o 
   9   4  12       32.02       22.68      6.67 o 
  10   4  12      152.00      153.49     14.41 o 
  11   4  12        5.46        0.69      6.00 o 
  -9   5  12       43.75       56.05     15.41 o 
  -8   5  12        2.25       -4.70      9.04 o 
  -7   5  12        6.47        4.53      8.87 o 
  -6   5  12       11.70       23.62      9.07 o 
  -5   5  12       10.61        5.79      7.66 o 
  -4   5  12      458.74      513.81     22.14 o 
  -3   5  12      263.51      260.73     20.24 o 
  -2   5  12      122.18      137.29      6.90 o 
  -1   5  12      248.49      276.62      8.89 o 
   0   5  12       25.61       27.36      5.55 o 
   1   5  12      248.92      237.95      8.07 o 
   2   5  12      116.17      124.43      5.62 o 
   3   5  12       23.95       27.52      4.73 o 
   4   5  12       90.40       89.96      6.74 o 
   5   5  12      431.22      416.35     17.53 o 
   6   5  12     1848.76     1964.93     50.18 o 
   7   5  12       29.86       17.54      6.19 o 
   8   5  12        6.73       -0.76      6.52 o 
   9   5  12       72.69       75.20      9.70 o 
  10   5  12      395.08      429.23     18.53 o 
  11   5  12       14.10       21.60     10.47 o 
  -8   6  12       26.27       26.74     10.82 o 
  -7   6  12        2.28        2.09     10.42 o 
  -6   6  12       10.72       -3.46      8.56 o 
  -5   6  12      137.87      138.26     23.01 o 
  -4   6  12     1205.22     1186.83     30.43 o 
  -3   6  12       33.14       49.54      7.30 o 
  -2   6  12     5219.86     5225.42     80.57 o 
  -1   6  12     1017.04      902.04     18.56 o 
   0   6  12      183.18      205.90     11.84 o 
   1   6  12       44.16       62.58      5.13 o 
   2   6  12     2379.80     2484.11     40.86 o 
   3   6  12       12.85        7.43      4.19 o 
   4   6  12      113.64      164.63     14.26 o 
   5   6  12      230.39      218.44     17.17 o 
   6   6  12      431.57      445.86     19.23 o 
   7   6  12       53.77       24.12      7.03 o 
   8   6  12      140.70      122.39     18.08 o 
   9   6  12       58.55       50.48      9.42 o 
  10   6  12       19.50       12.25      7.45 o 
  -8   7  12       14.76        2.01     10.51 o 
  -7   7  12       49.71       60.06     14.03 o 
  -6   7  12      424.13      414.01     20.43 o 
  -5   7  12       42.28       28.50      7.25 o 
  -4   7  12      280.38      260.18     13.13 o 
  -3   7  12       10.64        9.80      5.55 o 
  -2   7  12      215.64      216.40     14.11 o 
  -1   7  12      752.97      900.46     19.15 o 
   0   7  12       93.04       97.95      6.64 o 
   1   7  12      643.02      853.95     18.29 o 
   2   7  12      460.68      505.44     12.88 o 
   3   7  12       26.88       18.65      5.53 o 
   4   7  12      734.34      762.75     21.50 o 
   5   7  12      124.20      126.52     12.37 o 
   6   7  12      138.86      151.38     13.42 o 
   7   7  12       43.82       48.19      9.30 o 
   8   7  12       43.74       60.64     13.70 o 
   9   7  12        2.11       10.36      7.85 o 
  10   7  12       80.21       79.37     12.92 o 
  -7   8  12       29.88       35.74     13.21 o 
  -6   8  12       25.01        3.25      8.56 o 
  -5   8  12       22.94       15.18      6.57 o 
  -4   8  12     1079.87     1095.47     25.08 o 
  -3   8  12      240.87      280.28     13.62 o 
  -2   8  12      552.38      533.15     14.12 o 
  -1   8  12      602.64      621.39     17.61 o 
   0   8  12     9552.18     8960.33    164.44 o 
   1   8  12      258.38      243.42     11.76 o 
   2   8  12     1743.60     1659.80     32.02 o 
   3   8  12      317.58      307.34     14.28 o 
   4   8  12     2818.56     2997.60     61.39 o 
   5   8  12       68.09       83.82      8.60 o 
   6   8  12      301.67      311.38     19.82 o 
   7   8  12        3.38        3.72      7.84 o 
   8   8  12       10.36        0.04      8.07 o 
   9   8  12       90.42      105.55     15.01 o 
  -6   9  12      765.13      749.70     21.58 o 
  -5   9  12       25.27       11.59      6.82 o 
  -4   9  12      663.74      675.85     19.30 o 
  -3   9  12       11.31       19.14      6.98 o 
  -2   9  12      325.79      373.19     13.25 o 
  -1   9  12      230.42      201.89     10.94 o 
   0   9  12        4.48        2.71      5.91 o 
   1   9  12      445.73      419.56     16.08 o 
   2   9  12       28.12       49.06      5.98 o 
   3   9  12      198.98      254.57     14.04 o 
   4   9  12       92.29      125.93     12.33 o 
   5   9  12       55.75       49.14      7.97 o 
   6   9  12       31.69       24.09      9.20 o 
   7   9  12        3.74       17.48      9.06 o 
   8   9  12       13.10       15.18     10.91 o 
  -5  10  12       50.76       53.87      9.79 o 
  -4  10  12      540.39      565.51     30.32 o 
  -3  10  12       14.96       15.82     12.33 o 
  -2  10  12       23.45       14.72      9.10 o 
  -1  10  12       54.52       41.36      7.92 o 
   0  10  12      159.77      171.36     16.44 o 
   1  10  12        5.64       15.38      6.93 o 
   2  10  12      104.94       98.56      9.15 o 
   3  10  12      162.74      148.74     15.14 o 
   4  10  12       88.29       94.17     16.35 o 
   5  10  12       33.70       35.95      8.19 o 
   6  10  12       16.03       11.76      9.23 o 
   7  10  12       36.71       38.08     13.36 o 
  -3  11  12       29.89       30.16     12.72 o 
  -2  11  12       16.47        4.16     10.93 o 
  -1  11  12       43.46       43.25     13.14 o 
   0  11  12        1.14       -1.72      7.89 o 
   1  11  12       41.48       44.28      8.48 o 
   2  11  12        3.89        6.51      7.02 o 
   3  11  12      110.15      106.13     14.24 o 
   4  11  12        5.06        4.89      7.34 o 
   5  11  12       22.92       13.17      8.21 o 
  -1  12  12       23.53       19.88     19.67 o 
   0  12  12      193.17      219.65     28.97 o 
   1  12  12       13.67       19.02      7.92 o 
   2  12  12       25.99       19.98      8.42 o 
  -1 -11  13      136.15      139.33     19.49 o 
   0 -11  13      368.53      397.24     32.50 o 
   1 -11  13       36.21       47.06      8.82 o 
   2 -11  13      320.26      332.25     40.23 o 
   3 -11  13       59.29       51.39     12.86 o 
   4 -11  13       64.77       73.24     14.51 o 
  -3 -10  13        9.40       10.16     13.10 o 
  -2 -10  13      277.75      242.86     24.38 o 
  -1 -10  13       41.92       26.06     11.55 o 
   0 -10  13       61.28       67.90     10.10 o 
   1 -10  13       52.78       59.30      9.49 o 
   2 -10  13      103.04       77.60      8.68 o 
   3 -10  13       77.95       59.29     20.65 o 
   4 -10  13       14.28        5.43      7.35 o 
   5 -10  13      182.45      160.37     12.96 o 
   6 -10  13        9.94        0.20      6.51 o 
  -5  -9  13       16.49       14.50     12.86 o 
  -4  -9  13        0.09       13.56      8.90 o 
  -3  -9  13        3.67       -8.77      9.17 o 
  -2  -9  13      142.15      143.79     18.81 o 
  -1  -9  13      148.93      129.45     11.28 o 
   0  -9  13      392.14      361.27     17.43 o 
   1  -9  13       24.36       23.63      7.60 o 
   2  -9  13      109.73      109.04     10.06 o 
   3  -9  13       39.36       45.34      8.27 o 
   4  -9  13      319.16      322.49     14.29 o 
   5  -9  13       59.46       54.68      7.83 o 
   6  -9  13       57.05       50.03      7.69 o 
   7  -9  13       22.40       25.00      8.25 o 
  -6  -8  13       10.31       16.50     12.94 o 
  -5  -8  13       86.20       79.68     11.86 o 
  -4  -8  13      470.21      429.89     36.11 o 
  -3  -8  13       44.27       28.18      8.86 o 
  -2  -8  13       79.58       73.37     10.17 o 
  -1  -8  13       68.83       74.12      8.70 o 
   0  -8  13        0.64        0.37      5.75 o 
   1  -8  13      141.92      203.21     12.90 o 
   2  -8  13      652.80      642.67     18.12 o 
   3  -8  13      171.04      173.72     10.45 o 
   4  -8  13      364.27      378.03     13.56 o 
   5  -8  13       18.16       23.52      5.89 o 
   6  -8  13      145.62      139.45     11.48 o 
   7  -8  13       94.82      105.60     10.74 o 
   8  -8  13       98.32       90.11     10.51 o 
  -7  -7  13       26.95       20.75     12.51 o 
  -6  -7  13      140.16      129.27     18.58 o 
  -5  -7  13       12.05        8.25      7.33 o 
  -4  -7  13       17.91        9.84      6.66 o 
  -3  -7  13       42.19       46.62      9.06 o 
  -2  -7  13      209.69      244.53     10.85 o 
  -1  -7  13       11.63        8.71      4.80 o 
   0  -7  13       10.42        6.93      5.53 o 
   1  -7  13       79.59       80.01      8.39 o 
   2  -7  13        1.36        0.60      3.55 o 
   3  -7  13        6.54        1.41      4.48 o 
   4  -7  13       31.42       29.68      4.97 o 
   5  -7  13       85.62       89.35      7.94 o 
   6  -7  13       16.16        6.41      5.91 o 
   7  -7  13       28.72       31.91      7.03 o 
   8  -7  13      423.71      413.27     15.98 o 
   9  -7  13        5.98       17.37      6.97 o 
  -8  -6  13      312.58      280.93     24.94 o 
  -7  -6  13       14.68       16.23     10.87 o 
  -6  -6  13       20.21       -3.82      9.85 o 
  -5  -6  13      121.07      155.17     17.98 o 
  -4  -6  13       51.55       54.67      8.75 o 
  -3  -6  13       68.39       67.60     10.88 o 
  -2  -6  13       59.31       69.67     11.14 o 
  -1  -6  13       27.33       15.66      5.05 o 
   0  -6  13       39.11       41.23      6.14 o 
   1  -6  13      229.72      212.64      7.92 o 
   2  -6  13       36.35       36.70      4.66 o 
   3  -6  13      115.89      127.31      5.83 o 
   4  -6  13      372.97      349.69     11.54 o 
   5  -6  13       43.77       37.27      5.05 o 
   6  -6  13       86.31       99.46      8.94 o 
   7  -6  13       39.77       14.51      5.65 o 
   8  -6  13      215.30      184.91     11.40 o 
   9  -6  13      266.05      270.78     15.50 o 
  10  -6  13       73.59       64.13      8.17 o 
  -8  -5  13      323.15      237.56     21.51 o 
  -7  -5  13       66.83       50.50     12.74 o 
  -6  -5  13       50.33       40.68     12.34 o 
  -5  -5  13      103.64       87.38     12.92 o 
  -4  -5  13       58.37       57.75     12.95 o 
  -3  -5  13      118.64      130.64     10.67 o 
  -2  -5  13      337.86      376.22     12.02 o 
  -1  -5  13       56.72       90.31      8.00 o 
   0  -5  13     1053.09     1086.62     19.55 o 
   1  -5  13       75.72       62.95      4.39 o 
   2  -5  13      103.91      130.15      6.26 o 
   3  -5  13      161.98      163.29      6.28 o 
   4  -5  13       19.35       20.29      4.54 o 
   5  -5  13       66.99       60.29      6.78 o 
   6  -5  13      756.33      749.68     25.28 o 
   7  -5  13       32.18       19.40      5.92 o 
   8  -5  13      153.75      154.90     10.19 o 
   9  -5  13      119.84      133.60      9.94 o 
  10  -5  13       10.02        5.01      6.03 o 
  -8  -4  13      399.05      427.66     24.73 o 
  -7  -4  13       22.36       26.35     10.54 o 
  -6  -4  13     2079.99     2096.24     66.66 o 
  -5  -4  13       94.92      100.35     11.43 o 
  -4  -4  13      163.23      174.50     11.86 o 
  -3  -4  13       70.67       61.63     12.09 o 
  -2  -4  13     1139.92     1190.96     25.39 o 
  -1  -4  13        8.45        5.60      3.70 o 
   0  -4  13       46.24       42.64      3.92 o 
   1  -4  13       15.56       11.77      2.52 o 
   2  -4  13      801.03      856.76     16.61 o 
   3  -4  13      305.25      311.53     10.63 o 
   4  -4  13       49.27       65.16      5.68 o 
   5  -4  13        5.87        1.62      4.41 o 
   6  -4  13      103.54       98.04      8.35 o 
   7  -4  13       28.49       10.10      7.15 o 
   8  -4  13      421.94      454.43     15.60 o 
   9  -4  13       69.15       84.48      8.52 o 
  10  -4  13      292.15      293.05     13.07 o 
  11  -4  13       84.59       99.70      8.87 o 
  -9  -3  13        7.34       14.39      9.77 o 
  -8  -3  13       30.29       16.78      9.54 o 
  -7  -3  13        3.57       -7.38      7.44 o 
  -6  -3  13      197.44      154.29     13.10 o 
  -5  -3  13       13.37       12.06      7.52 o 
  -4  -3  13      488.37      449.20     23.25 o 
  -3  -3  13       28.95       34.09      6.14 o 
  -2  -3  13        9.16       16.31      3.56 o 
  -1  -3  13       20.47       21.61      3.14 o 
   0  -3  13     1244.22     1315.97     25.98 o 
   1  -3  13      102.19      117.85      6.72 o 
   2  -3  13       49.51       69.08      4.83 o 
   3  -3  13      114.28      128.21      9.45 o 
   4  -3  13      226.01      268.15     10.59 o 
   5  -3  13      125.03      124.24     18.31 o 
   6  -3  13      136.36      146.02     11.44 o 
   7  -3  13       53.19       50.95      6.58 o 
   8  -3  13      257.65      278.14     12.50 o 
   9  -3  13       17.60       15.02      6.72 o 
  10  -3  13       59.15       34.10      9.25 o 
  11  -3  13       28.59       -2.07      5.94 o 
  -9  -2  13        5.88        7.11      9.18 o 
  -8  -2  13      293.10      268.36     18.71 o 
  -7  -2  13        4.62        1.23      8.04 o 
  -6  -2  13     2498.91     2544.87     66.24 o 
  -5  -2  13      186.73      165.88     13.51 o 
  -4  -2  13     1624.07     1585.12     35.52 o 
  -3  -2  13      130.06      121.19      9.33 o 
  -2  -2  13       68.00       76.49      4.39 o 
  -1  -2  13       25.54       26.97      2.93 o 
   0  -2  13        0.01       -1.19      1.73 o 
   1  -2  13      498.39      442.09      9.54 o 
   2  -2  13     1641.88     1645.22     27.08 o 
   3  -2  13       41.69       32.23      4.41 o 
   4  -2  13      877.66      832.48     19.91 o 
   5  -2  13       48.12       34.43      7.96 o 
   6  -2  13     1126.33     1157.45     36.63 o 
   7  -2  13       11.50        3.21      4.43 o 
   8  -2  13        5.37       12.72      5.45 o 
   9  -2  13        7.35       -1.20      4.76 o 
  10  -2  13      992.60     1020.76     29.30 o 
  11  -2  13       11.17        4.05      5.44 o 
  -9  -1  13        4.77       13.42     11.06 o 
  -8  -1  13      675.28      601.92     50.99 o 
  -7  -1  13       42.77       38.52      9.18 o 
  -6  -1  13     1141.45     1176.55     81.94 o 
  -5  -1  13       93.72       80.18     12.96 o 
  -4  -1  13        5.85        4.12      5.19 o 
  -3  -1  13      312.00      300.77     11.85 o 
  -2  -1  13      137.16      143.05      8.98 o 
  -1  -1  13       46.52       45.58      3.44 o 
   0  -1  13     2376.03     2498.65     53.82 o 
   1  -1  13      112.84      129.96      5.76 o 
   2  -1  13      613.22      672.46     13.23 o 
   3  -1  13        3.55        2.43      2.83 o 
   4  -1  13       78.66      108.16      8.89 o 
   5  -1  13       46.70       42.09     10.52 o 
   6  -1  13     1340.62     1289.07     94.14 o 
   7  -1  13      497.37      600.86     39.01 o 
   8  -1  13       77.94       59.95      7.02 o 
   9  -1  13       38.91       61.34      7.11 o 
  10  -1  13      518.15      577.49     24.34 o 
  11  -1  13       73.63       24.10     10.46 o 
  12  -1  13        4.24        1.51     14.78 o 
  -9   0  13      137.89      145.73     18.70 o 
  -8   0  13       28.02       31.60     11.36 o 
  -7   0  13       12.64       -5.15      8.79 o 
  -6   0  13      512.85      563.66     28.61 o 
  -5   0  13       11.85       13.19      8.84 o 
  -4   0  13     1025.55     1106.03     26.76 o 
  -3   0  13       71.52       71.21      5.71 o 
  -2   0  13     1910.41     2026.86     33.03 o 
  -1   0  13       19.98       20.19      2.79 o 
   0   0  13        7.74        6.91      2.30 o 
   1   0  13       67.48       90.42      5.74 o 
   2   0  13      913.61     1041.11     19.78 o 
   3   0  13       37.03       40.04      4.28 o 
   4   0  13      305.61      313.48     13.37 o 
   5   0  13       92.87       53.07     39.98 o 
   7   0  13       68.63       78.92      7.14 o 
   8   0  13      277.96      288.65     21.86 o 
   9   0  13       79.26       95.92      7.77 o 
  10   0  13       62.19       54.70      8.53 o 
  11   0  13       11.01       27.04     13.42 o 
  12   0  13       58.02       52.74     17.10 o 
  -9   1  13       85.71      100.90     16.80 o 
  -8   1  13       36.94       28.56     11.61 o 
  -7   1  13       19.93        3.20      8.98 o 
  -6   1  13      371.60      329.72     53.03 o 
  -5   1  13      527.24      529.58     27.35 o 
  -4   1  13      628.83      656.26     18.19 o 
  -3   1  13      139.73      141.31      8.13 o 
  -2   1  13      225.48      253.19      7.58 o 
  -1   1  13       32.32       33.57      3.16 o 
   0   1  13        0.08       -0.90      2.04 o 
   1   1  13      104.89      153.28      5.87 o 
   2   1  13      208.81      231.63      7.27 o 
   3   1  13      123.42      107.80      6.47 o 
   4   1  13       92.59       76.69      7.14 o 
   5   1  13       16.46        5.91      6.18 o 
   6   1  13       20.46       11.16      4.54 o 
   7   1  13       19.89       10.96      4.40 o 
   8   1  13     2411.29     2394.78     49.90 o 
   9   1  13      110.03       76.93      7.69 o 
  10   1  13      328.56      289.33     17.86 o 
  11   1  13        3.59        2.79     16.29 o 
  12   1  13       97.13      118.48     20.41 o 
  -9   2  13        3.76       14.51     13.11 o 
  -8   2  13       21.60       20.10     11.07 o 
  -7   2  13      287.40      278.46     23.70 o 
  -6   2  13       97.16       89.46     13.89 o 
  -5   2  13       33.84       37.30      8.60 o 
  -4   2  13      944.00      873.58     22.58 o 
  -3   2  13       33.72       27.97      7.75 o 
  -2   2  13      444.76      368.76     10.62 o 
  -1   2  13      140.94      139.26      5.53 o 
   0   2  13        2.04        0.66      2.11 o 
   1   2  13      487.65      517.23     10.68 o 
   2   2  13      563.49      646.49     13.86 o 
   3   2  13       78.63       83.64      9.00 o 
   4   2  13      257.42      244.78     14.08 o 
   6   2  13      382.03      361.39     12.78 o 
   7   2  13       25.34       28.15      5.53 o 
   8   2  13        4.91        0.80      5.15 o 
   9   2  13        0.21        0.13      5.32 o 
  10   2  13       53.74       68.91      8.10 o 
  11   2  13       27.30       47.24     20.93 o 
  -9   3  13       26.86       24.40     12.50 o 
  -8   3  13        4.55       19.39     10.74 o 
  -7   3  13       16.23        6.81      9.84 o 
  -6   3  13      108.63      101.06     11.58 o 
  -5   3  13        2.12      -11.50      6.42 o 
  -4   3  13       22.32       28.10      5.92 o 
  -3   3  13       79.45       55.25     12.55 o 
  -2   3  13       32.64       29.35      4.11 o 
  -1   3  13      329.21      285.51     16.04 o 
   0   3  13     1054.91     1147.14     20.93 o 
   1   3  13       24.72       31.71      3.28 o 
   2   3  13      782.53      810.40     16.64 o 
   3   3  13      814.82      762.18     19.65 o 
   4   3  13      117.08      117.94      7.80 o 
   5   3  13      238.86      251.77     17.51 o 
   6   3  13      506.85      566.56     19.73 o 
   7   3  13       89.65      104.66      9.67 o 
   8   3  13      885.67      914.33     27.44 o 
   9   3  13        9.23        5.01      7.70 o 
  10   3  13       11.24        9.23      6.16 o 
  11   3  13        0.31        4.90      8.09 o 
  -9   4  13      154.05      225.71     23.55 o 
  -8   4  13       62.69       33.96     13.86 o 
  -7   4  13       49.65       56.00     11.48 o 
  -6   4  13      590.23      582.26     24.68 o 
  -5   4  13      473.07      465.85     23.55 o 
  -4   4  13      661.34      636.33     19.53 o 
  -3   4  13      419.33      419.97     15.12 o 
  -2   4  13       98.85      123.93      6.54 o 
  -1   4  13       14.38       20.03      3.51 o 
   0   4  13        2.67        4.91      3.53 o 
   1   4  13      247.62      227.38      8.14 o 
   2   4  13     1311.67     1454.32     29.28 o 
   3   4  13       44.91       43.31      5.44 o 
   4   4  13     6386.29     6641.62    121.34 o 
   5   4  13      136.30      141.74     11.30 o 
   6   4  13       13.18        5.98      5.46 o 
   7   4  13      163.44      193.49     13.26 o 
   8   4  13       22.56       23.99      8.00 o 
   9   4  13      151.67      150.57     13.33 o 
  10   4  13      104.21      130.41     11.50 o 
  11   4  13       43.25       68.66     11.69 o 
  -8   5  13        4.32      -11.66     16.18 o 
  -7   5  13       34.95       36.95     10.89 o 
  -6   5  13      800.56      837.83     33.95 o 
  -5   5  13       11.70       13.17      9.59 o 
  -4   5  13      227.93      241.80     13.29 o 
  -3   5  13       43.41       43.52      6.82 o 
  -2   5  13      139.28      142.04      7.44 o 
  -1   5  13      261.48      243.59      9.21 o 
   0   5  13      943.29      975.67     23.06 o 
   1   5  13      584.03      495.66     13.01 o 
   2   5  13       76.21       98.27      5.29 o 
   3   5  13       17.85       26.29      4.87 o 
   4   5  13      143.29      138.20      9.66 o 
   5   5  13        3.71       -4.12      5.59 o 
   6   5  13      245.54      292.13     24.85 o 
   7   5  13       58.49       30.49      6.85 o 
   8   5  13      153.78      139.32     12.08 o 
   9   5  13       20.87       10.22      6.83 o 
  10   5  13      417.40      432.02     18.76 o 
  11   5  13       21.55        7.10      7.21 o 
  -8   6  13       12.63        4.01     17.47 o 
  -7   6  13        1.93        2.57      9.48 o 
  -6   6  13        4.12      -12.82      8.71 o 
  -5   6  13        6.68       14.02      6.79 o 
  -4   6  13      758.88      731.47     29.09 o 
  -3   6  13      171.43      197.54     12.03 o 
  -2   6  13     3743.90     3459.19     60.17 o 
  -1   6  13      406.14      531.25     19.54 o 
   0   6  13       48.62       50.16      8.30 o 
   1   6  13      251.02      318.72     10.12 o 
   2   6  13     4238.21     4082.44     58.17 o 
   3   6  13        6.85        7.88      4.77 o 
   4   6  13       12.83        5.24      4.72 o 
   5   6  13      304.00      320.54     17.15 o 
   6   6  13     1075.37     1137.39     45.51 o 
   7   6  13       27.20       27.69      7.69 o 
   8   6  13      186.73      158.96     13.83 o 
   9   6  13       37.48       32.93      8.80 o 
  10   6  13       11.74       14.69      7.93 o 
  -7   7  13        3.58        2.80     10.29 o 
  -6   7  13      429.17      420.76     24.41 o 
  -5   7  13       73.13       79.27      9.83 o 
  -4   7  13      386.49      408.26     22.16 o 
  -3   7  13      140.97      166.76     10.54 o 
  -2   7  13      790.59      712.03     16.57 o 
  -1   7  13      123.01      114.43      7.12 o 
   0   7  13     1672.82     1676.96     36.47 o 
   1   7  13     2084.57     1818.44     32.32 o 
   2   7  13      902.28      953.53     17.74 o 
   3   7  13       86.76       81.90      8.05 o 
   4   7  13     1000.68      986.53     25.70 o 
   5   7  13      677.37      669.87     23.98 o 
   6   7  13     1194.04     1308.44     42.37 o 
   7   7  13       11.72        6.77      7.24 o 
   8   7  13      120.80      111.44     14.79 o 
   9   7  13       24.09       21.64      8.14 o 
  10   7  13       13.09       24.33     14.35 o 
  -7   8  13       30.83       31.29     12.38 o 
  -6   8  13       55.24       52.63     12.80 o 
  -5   8  13       41.67       38.43      8.90 o 
  -4   8  13      157.42      160.20     11.67 o 
  -3   8  13       43.41       48.12      7.66 o 
  -2   8  13      171.03      216.64      9.50 o 
  -1   8  13      304.58      298.95     12.86 o 
   0   8  13       15.45        9.87      5.71 o 
   1   8  13      697.15      703.81     18.25 o 
   2   8  13       20.49       20.67      4.52 o 
   3   8  13      117.28      143.92     10.44 o 
   4   8  13      278.98      275.82     17.47 o 
   5   8  13       64.36       88.15      8.87 o 
   6   8  13       18.40       33.37      9.55 o 
   7   8  13       11.20       22.44      8.76 o 
   8   8  13        2.85        7.59      8.43 o 
   9   8  13       39.12       43.73     12.03 o 
  -6   9  13      162.53      171.95     14.67 o 
  -5   9  13       27.27       28.06      8.11 o 
  -4   9  13      195.51      193.06     16.23 o 
  -3   9  13        0.34        8.58      6.62 o 
  -2   9  13       77.03       62.71      7.96 o 
  -1   9  13      167.82      134.06      9.48 o 
   0   9  13      433.58      413.57     16.28 o 
   1   9  13       63.61       82.90      8.57 o 
   2   9  13       81.93       72.99      8.34 o 
   3   9  13      222.72      267.07     14.69 o 
   4   9  13      596.12      639.44     32.48 o 
   5   9  13      102.22      114.87     10.70 o 
   6   9  13      248.42      288.62     25.60 o 
   7   9  13       14.81       31.02     10.61 o 
   8   9  13       16.80       50.69     11.35 o 
  -5  10  13       17.32       13.18      8.54 o 
  -4  10  13      110.28      111.53     13.01 o 
  -3  10  13       89.52       95.70     16.57 o 
  -2  10  13       69.59       49.23     10.78 o 
  -1  10  13        2.20        6.35      7.34 o 
   0  10  13       24.40       16.19      7.03 o 
   1  10  13       17.44       14.22     11.31 o 
   2  10  13      211.05      183.15      9.92 o 
   3  10  13        9.08       13.63      7.82 o 
   4  10  13     1004.62     1011.69     28.66 o 
   5  10  13       16.16       20.47     10.44 o 
   6  10  13        0.85       -3.55      9.07 o 
   7  10  13       61.67       57.45     12.98 o 
  -3  11  13       33.44       10.58     12.62 o 
  -2  11  13       50.59       52.60     13.69 o 
  -1  11  13        3.20       -1.88     10.04 o 
   0  11  13      482.26      543.14     20.21 o 
   1  11  13       24.68       18.31      7.45 o 
   2  11  13      103.18      112.14     11.19 o 
   3  11  13       37.65       41.19     11.36 o 
   4  11  13      268.92      301.85     20.01 o 
   5  11  13       21.75       24.99      8.84 o 
   1  12  13       77.10       68.79      9.77 o 
   0 -11  14        0.01        7.10      9.90 o 
   1 -11  14       93.45      100.22     10.60 o 
   2 -11  14      115.84      124.68     15.99 o 
  -3 -10  14       12.00       17.21     13.74 o 
  -2 -10  14       36.24       45.77     15.46 o 
  -1 -10  14       13.71       -6.82      7.01 o 
   0 -10  14       96.62       77.46     17.32 o 
   1 -10  14       15.42       24.24      8.17 o 
   2 -10  14        1.59        4.13      6.16 o 
   3 -10  14      146.30      139.55     16.00 o 
   4 -10  14      162.96      161.84     17.00 o 
   5 -10  14       54.45       58.58      8.98 o 
  -4  -9  14      142.68      145.79     15.10 o 
  -3  -9  14       66.45       44.07     11.95 o 
  -2  -9  14       15.87       22.04     12.01 o 
  -1  -9  14       67.54       57.11      9.07 o 
   0  -9  14        2.33      -12.09      6.04 o 
   1  -9  14       37.85       31.61     10.45 o 
   2  -9  14       88.36       86.33      9.57 o 
   3  -9  14       11.23       10.64      9.09 o 
   4  -9  14      438.37      400.57     14.92 o 
   5  -9  14       37.35       29.58      6.65 o 
   6  -9  14      180.35      147.08     10.19 o 
   7  -9  14       34.40       25.49      8.47 o 
  -6  -8  14      116.34      121.34     18.89 o 
  -5  -8  14       66.00       77.67     12.05 o 
  -4  -8  14      225.30      219.13     22.77 o 
  -3  -8  14       99.60      103.44     12.19 o 
  -2  -8  14      438.66      381.45     25.52 o 
  -1  -8  14       85.82       61.13      8.60 o 
   0  -8  14        0.52       -2.93      8.42 o 
   1  -8  14       23.26       26.45      6.79 o 
   2  -8  14       98.23      108.86      9.89 o 
   3  -8  14       71.19       77.43      7.99 o 
   4  -8  14      117.90      123.02      8.81 o 
   5  -8  14       37.14       32.62      6.36 o 
   6  -8  14      114.72       93.63      9.49 o 
   7  -8  14       21.69        9.41      7.04 o 
   8  -8  14      174.67      171.87     13.51 o 
  -6  -7  14       10.47       14.50     13.90 o 
  -5  -7  14       43.34       43.68     10.45 o 
  -4  -7  14      190.83      204.59     13.27 o 
  -3  -7  14       12.34        6.41      6.59 o 
  -2  -7  14      328.29      314.39     16.47 o 
  -1  -7  14      156.64      192.22     21.20 o 
   0  -7  14        3.07       -7.15      5.04 o 
   1  -7  14        3.10       -1.56      5.15 o 
   2  -7  14      125.35      123.23      7.08 o 
   3  -7  14       12.11        8.86      4.58 o 
   4  -7  14     1293.97     1277.95     24.33 o 
   5  -7  14       61.68       52.29      5.70 o 
   6  -7  14       78.59       69.08      8.08 o 
   7  -7  14       18.81       13.38      6.48 o 
   8  -7  14      324.62      336.50     16.06 o 
   9  -7  14       99.80       53.12      8.93 o 
  -7  -6  14        0.89       -4.71     10.49 o 
  -6  -6  14       73.41       65.35     14.45 o 
  -5  -6  14      119.59      107.77     11.85 o 
  -4  -6  14      214.01      203.79     14.28 o 
  -3  -6  14        4.18        3.55      6.20 o 
  -2  -6  14      192.74      152.22     12.04 o 
  -1  -6  14       30.59       33.31      5.54 o 
   0  -6  14      175.92      269.10     31.68 o 
   1  -6  14       10.64        9.61      4.10 o 
   2  -6  14      178.45      178.57      7.90 o 
   3  -6  14       54.35       57.91      6.18 o 
   4  -6  14        4.62        8.66      4.77 o 
   5  -6  14       57.58       59.85      7.49 o 
   6  -6  14      727.75      798.20     20.57 o 
   7  -6  14       45.37       46.18      7.84 o 
   8  -6  14       42.19       19.56      6.87 o 
   9  -6  14       41.21       28.07      7.14 o 
  10  -6  14       31.00       29.91      7.21 o 
  -8  -5  14       56.76       33.50     17.22 o 
  -7  -5  14       65.27       54.31     12.66 o 
  -6  -5  14      836.73      781.86     73.94 o 
  -5  -5  14      136.64      119.59     15.65 o 
  -4  -5  14       64.33       62.06     14.64 o 
  -3  -5  14      157.61      141.29     11.32 o 
  -2  -5  14       32.76       36.94      5.01 o 
  -1  -5  14      225.43      208.34     12.62 o 
   0  -5  14       20.10       18.02      3.91 o 
   1  -5  14       17.32       41.64      6.67 o 
   2  -5  14      234.27      236.58      8.42 o 
   3  -5  14        5.68        8.30      2.88 o 
   4  -5  14      140.81      147.47      8.73 o 
   5  -5  14        9.10        9.53      4.14 o 
   6  -5  14      475.68      444.98     15.98 o 
   7  -5  14       79.45       49.45      6.83 o 
   8  -5  14       68.96       81.34      9.08 o 
   9  -5  14       74.47       99.17      9.04 o 
  10  -5  14      319.01      358.08     15.34 o 
  -8  -4  14      374.59      408.16     26.12 o 
  -7  -4  14       26.12        9.99      9.50 o 
  -6  -4  14       99.07      118.07     15.31 o 
  -5  -4  14       59.31       55.26     11.18 o 
  -4  -4  14      623.39      622.42     21.48 o 
  -3  -4  14       10.93        2.21      7.83 o 
  -2  -4  14     1262.53     1265.71     27.03 o 
  -1  -4  14        2.22        0.27      3.13 o 
   0  -4  14     1094.33      977.91     20.04 o 
   1  -4  14       13.83       11.11      2.89 o 
   2  -4  14       86.16       89.47      5.61 o 
   3  -4  14      571.34      545.05     12.62 o 
   4  -4  14      223.54      244.52     10.95 o 
   5  -4  14       23.26        7.64      5.29 o 
   6  -4  14      176.41      211.63     11.74 o 
   7  -4  14       57.70       70.73      8.68 o 
   8  -4  14       48.79       44.47      7.38 o 
   9  -4  14       47.73       39.00      7.00 o 
  10  -4  14        5.93       -2.04      5.85 o 
  11  -4  14       48.52       56.78      7.84 o 
  -8  -3  14       15.89        2.04     16.80 o 
  -7  -3  14       17.91        7.75      9.40 o 
  -6  -3  14      546.58      483.20     36.13 o 
  -5  -3  14       40.35       32.72      8.75 o 
  -4  -3  14       49.14       38.30      6.45 o 
  -3  -3  14      485.23      456.46     17.18 o 
  -2  -3  14     1171.58     1176.00     25.16 o 
  -1  -3  14       33.94       46.03      3.95 o 
   0  -3  14       42.05       49.99      4.56 o 
   1  -3  14        6.58        4.01      2.57 o 
   2  -3  14        3.85        7.24      2.67 o 
   3  -3  14       62.63       72.70      5.99 o 
   4  -3  14      721.11      697.65     18.43 o 
   5  -3  14       17.89        7.41      5.21 o 
   6  -3  14      419.91      436.54     17.92 o 
   7  -3  14      111.36      107.56      9.35 o 
   8  -3  14      143.92      131.22      9.75 o 
   9  -3  14      115.64      106.56      9.00 o 
  10  -3  14       22.34       -5.39      5.70 o 
  11  -3  14        5.25        1.72      6.02 o 
  -9  -2  14       42.28       51.52     12.01 o 
  -8  -2  14        4.90        4.87      8.20 o 
  -7  -2  14       32.08       13.75      8.40 o 
  -6  -2  14        6.12       16.91      8.14 o 
  -5  -2  14       85.26       78.99     14.43 o 
  -4  -2  14     1390.61     1450.52     33.65 o 
  -3  -2  14       84.34       86.58      7.61 o 
  -2  -2  14       57.16       76.52      4.58 o 
  -1  -2  14       51.62       52.31      4.09 o 
   0  -2  14     2090.57     2272.48     40.95 o 
   1  -2  14       57.42       56.96      5.80 o 
   2  -2  14      380.07      485.44     11.15 o 
   3  -2  14       47.73       45.22      6.84 o 
   4  -2  14      790.14      864.93     27.43 o 
   5  -2  14      223.47      253.80     13.47 o 
   6  -2  14      136.80      107.33      8.03 o 
   7  -2  14        8.41        6.07      4.91 o 
   8  -2  14       19.72       15.45      6.70 o 
   9  -2  14       44.87       42.70      6.52 o 
  10  -2  14       95.92      139.05      9.88 o 
  11  -2  14       78.62       94.40     11.43 o 
  -9  -1  14        7.60       11.91      9.24 o 
  -8  -1  14      164.47      203.69     23.18 o 
  -7  -1  14       82.62       67.04     11.24 o 
  -6  -1  14      322.63      327.67     42.20 o 
  -5  -1  14      161.86      122.12     15.28 o 
  -4  -1  14      413.86      377.29     16.17 o 
  -3  -1  14      353.34      357.24     15.01 o 
  -2  -1  14        0.45        2.37      3.02 o 
  -1  -1  14      163.67      190.28      6.50 o 
   0  -1  14       21.41       12.83      4.70 o 
   1  -1  14       65.10       68.69      4.30 o 
   2  -1  14      669.21      700.88     14.99 o 
   3  -1  14      106.22      127.94     12.69 o 
   4  -1  14        2.87        0.89      3.10 o 
   5  -1  14       32.50       10.64      7.16 o 
   6  -1  14     1794.81     1766.99     39.12 o 
   7  -1  14      155.88      202.20     11.55 o 
   8  -1  14       11.84        1.16      4.57 o 
   9  -1  14       66.16       65.40     12.29 o 
  10  -1  14      210.47      195.98     20.40 o 
  11  -1  14       33.54       32.59      6.49 o 
  -9   0  14        4.70        0.54      8.37 o 
  -8   0  14        3.17       10.85     10.63 o 
  -7   0  14       15.18       10.74     18.57 o 
  -6   0  14      186.24      161.73     17.30 o 
  -5   0  14      294.33      283.84     21.87 o 
  -4   0  14       45.25       50.36      7.47 o 
  -3   0  14       16.09       17.71      4.31 o 
  -2   0  14      455.92      476.39     11.77 o 
  -1   0  14      216.91      194.79      7.13 o 
   0   0  14      528.61      509.39     14.27 o 
   1   0  14       16.89       18.81      2.93 o 
   2   0  14     1164.46     1305.76     24.17 o 
   3   0  14       89.52       84.67      7.03 o 
   4   0  14       40.60       44.77      6.48 o 
   5   0  14       25.62       10.29      6.59 o 
   6   0  14        8.91        0.39      3.92 o 
   7   0  14      285.76      316.61     12.75 o 
   8   0  14      222.55      144.25     24.08 o 
   9   0  14        8.34       11.74      5.08 o 
  10   0  14       97.01       76.69     10.18 o 
  11   0  14       21.24      -12.20     14.53 o 
  -9   1  14       84.13       82.82     19.23 o 
  -8   1  14      255.04      321.52     26.30 o 
  -7   1  14       40.97       32.42     20.80 o 
  -6   1  14      664.16      680.49     32.93 o 
  -5   1  14      668.55      621.00     34.86 o 
  -4   1  14       54.68       38.18      5.71 o 
  -3   1  14       66.05       74.24      6.58 o 
  -2   1  14      420.49      468.44     16.09 o 
  -1   1  14        7.11        3.84      2.97 o 
   0   1  14        0.03       -1.46      2.01 o 
   1   1  14       53.33       45.35      3.65 o 
   2   1  14       16.58       38.53      3.61 o 
   3   1  14      376.37      438.09     14.56 o 
   4   1  14      543.01      528.41     18.54 o 
   6   1  14       54.47       47.10      6.14 o 
   7   1  14       38.94       26.94      5.29 o 
   8   1  14       22.95       17.00      7.06 o 
   9   1  14       87.92      103.78      9.38 o 
  10   1  14       13.02       -4.47      5.34 o 
  11   1  14        3.13        5.27      9.15 o 
  -9   2  14       73.31      107.77     41.23 o 
  -8   2  14        1.19       14.69     11.17 o 
  -7   2  14       55.00       33.20     25.61 o 
  -6   2  14      322.57      332.38     53.94 o 
  -5   2  14       22.51        9.10      9.51 o 
  -4   2  14     3095.90     3155.92     64.18 o 
  -3   2  14        2.15       -4.91      4.08 o 
  -2   2  14       97.43       99.41      6.64 o 
  -1   2  14       26.03       31.50      3.43 o 
   0   2  14     2822.60     2975.66     53.27 o 
   1   2  14       38.39       56.53      3.94 o 
   2   2  14      329.48      410.87     10.54 o 
   3   2  14        8.96        6.76      3.54 o 
   4   2  14       10.53        7.69      2.86 o 
   6   2  14       44.69       53.28      6.27 o 
   7   2  14      256.75      254.12     11.30 o 
   8   2  14      280.64      299.75     29.58 o 
   9   2  14        3.63        5.18      6.89 o 
  10   2  14      515.19      508.68     24.37 o 
  11   2  14       41.76       59.52     15.36 o 
  -9   3  14        7.65       13.47     12.41 o 
  -8   3  14        7.95        0.59     15.14 o 
  -7   3  14      127.41      147.25     19.35 o 
  -6   3  14       71.09       61.21     10.99 o 
  -5   3  14       88.27       90.79     11.48 o 
  -4   3  14      191.18      195.02     11.36 o 
  -3   3  14       53.30       39.67      6.21 o 
  -2   3  14     2784.29     2719.85     47.58 o 
  -1   3  14      339.68      372.95     10.13 o 
   0   3  14        0.21        2.52      2.73 o 
   1   3  14       80.95      106.31      5.18 o 
   2   3  14     4671.65     4750.37     77.09 o 
   3   3  14      295.79      361.04     13.36 o 
   4   3  14      639.39      720.22     25.04 o 
   6   3  14       55.97       46.74     11.75 o 
   7   3  14       11.70       11.01      5.74 o 
   8   3  14       77.57       63.83     10.51 o 
   9   3  14        4.52       11.00      6.14 o 
  10   3  14      523.16      509.92     19.37 o 
  11   3  14       95.64      114.86     11.27 o 
  -8   4  14       87.06      108.33     17.62 o 
  -7   4  14       57.13       75.64     15.46 o 
  -6   4  14       18.90       23.36      9.15 o 
  -5   4  14       75.09       69.21     11.10 o 
  -4   4  14      550.03      556.87     18.56 o 
  -3   4  14       32.92       32.64      6.40 o 
  -2   4  14     4446.45     4396.89     74.33 o 
  -1   4  14       51.08       51.68      4.60 o 
   0   4  14     2117.43     2095.33     41.28 o 
   1   4  14       47.58       47.14      6.42 o 
   2   4  14      288.05      282.90     12.19 o 
   3   4  14       85.25      101.19      8.07 o 
   4   4  14      286.53      263.71     11.17 o 
   5   4  14       63.68       73.05      8.60 o 
   6   4  14       29.24       17.25      7.43 o 
   7   4  14       30.79       21.62      6.87 o 
   8   4  14      246.92      277.51     17.22 o 
   9   4  14      182.30      181.44     13.33 o 
  10   4  14       20.02        2.21      9.56 o 
  11   4  14       76.01       72.80     12.39 o 
  -8   5  14        2.99        3.87     13.93 o 
  -7   5  14       13.31        8.58      9.55 o 
  -6   5  14       18.89        1.89      8.69 o 
  -5   5  14       86.41       95.90     12.57 o 
  -4   5  14     1138.08     1107.84     35.19 o 
  -3   5  14      717.37      686.24     20.93 o 
  -2   5  14      299.64      281.94     11.82 o 
  -1   5  14      217.18      204.92      8.91 o 
   0   5  14        1.99       -1.53      2.20 o 
   1   5  14      211.20      203.93      8.24 o 
   2   5  14       57.48       69.71      5.40 o 
   3   5  14      864.09      769.25     22.01 o 
   4   5  14      153.46      148.71      9.35 o 
   5   5  14       52.08       33.26      7.17 o 
   6   5  14     1264.32     1197.13     35.24 o 
   7   5  14      570.89      602.56     37.56 o 
   8   5  14      238.73      224.74     15.47 o 
   9   5  14       75.19       69.06     10.32 o 
  10   5  14       27.02       23.67      8.62 o 
  11   5  14       39.14       51.81      9.45 o 
  -8   6  14        1.27       -2.15     17.62 o 
  -7   6  14       53.96       56.93     12.50 o 
  -6   6  14        3.64       -0.34      9.29 o 
  -5   6  14        7.41        6.66      6.88 o 
  -4   6  14       17.45       34.52      7.49 o 
  -3   6  14      260.51      277.95     14.57 o 
  -2   6  14      128.39      130.17      7.61 o 
  -1   6  14      391.66      402.77     13.65 o 
   0   6  14     2142.33     2079.68     39.29 o 
   1   6  14     1547.04     1344.00     25.20 o 
   2   6  14     5534.10     5457.98     83.88 o 
   3   6  14       94.06       83.07      7.49 o 
   4   6  14     2504.21     2636.98     56.04 o 
   5   6  14      344.97      381.46     18.26 o 
   6   6  14       43.70       45.57      8.99 o 
   7   6  14      405.29      439.68     20.04 o 
   8   6  14      101.09      111.62     12.50 o 
   9   6  14       29.92       18.51      7.89 o 
  10   6  14        3.04       -4.52      7.09 o 
  -7   7  14        4.40       -7.08     10.28 o 
  -6   7  14       50.02       43.89     18.64 o 
  -5   7  14       43.13       32.09      8.53 o 
  -4   7  14      604.52      629.79     21.70 o 
  -3   7  14      185.60      211.06     13.05 o 
  -2   7  14     4044.30     3706.19     64.92 o 
  -1   7  14       62.96       60.14      6.93 o 
   0   7  14       29.28       27.84      7.35 o 
   1   7  14       58.68       65.61      5.93 o 
   2   7  14       62.24       83.93      6.39 o 
   3   7  14       11.34       11.82      5.47 o 
   4   7  14      847.14      838.45     23.41 o 
   5   7  14       30.27       24.42      6.23 o 
   6   7  14      155.23      144.25     14.07 o 
   7   7  14      151.84      178.50     17.51 o 
   8   7  14      194.94      196.97     29.88 o 
   9   7  14       10.83       10.62      8.47 o 
  -6   8  14       56.89       51.84     13.65 o 
  -5   8  14       26.81       25.30      8.95 o 
  -4   8  14      122.07      140.68     12.29 o 
  -3   8  14       80.05       83.94     11.24 o 
  -2   8  14      321.66      377.10     20.77 o 
  -1   8  14       11.71       10.10      5.06 o 
   0   8  14      875.31      798.17     21.62 o 
   1   8  14      201.96      224.12     11.36 o 
   2   8  14      170.20      239.62      9.57 o 
   3   8  14      175.01      179.12     11.90 o 
   4   8  14      131.83      168.29     11.82 o 
   5   8  14      169.94      177.17     12.25 o 
   6   8  14      488.06      510.04     23.35 o 
   7   8  14        3.06        6.28      8.23 o 
   8   8  14       14.16       16.07      9.21 o 
   9   8  14        3.29        0.95      8.55 o 
  -5   9  14       60.57       57.80     13.85 o 
  -4   9  14      197.55      201.26     14.82 o 
  -3   9  14        3.38        1.64      8.18 o 
  -2   9  14        1.46       -5.97      5.42 o 
  -1   9  14       48.98       56.41      7.38 o 
   0   9  14        4.27        7.70      6.86 o 
   1   9  14       58.42       78.22      8.76 o 
   2   9  14      458.29      467.67     14.50 o 
   3   9  14       11.87       11.83      6.48 o 
   4   9  14     1096.36     1144.10     45.57 o 
   5   9  14       27.48       23.41      7.37 o 
   6   9  14        0.57        5.25     14.81 o 
   7   9  14        1.39       -9.78      8.46 o 
   8   9  14       22.45       35.00     11.08 o 
  -4  10  14      126.21      154.79     14.48 o 
  -3  10  14      109.95       96.18     24.11 o 
  -2  10  14      110.93      132.48     15.14 o 
  -1  10  14       23.94       18.56      6.64 o 
   0  10  14      160.64      226.00     13.71 o 
   1  10  14        4.98        3.26      6.25 o 
   2  10  14        6.71       -1.06      6.06 o 
   3  10  14        7.51        8.81      6.20 o 
   4  10  14       50.61       37.39      8.82 o 
   5  10  14       49.82       37.30     14.10 o 
   6  10  14      158.12      218.62     15.12 o 
  -2  11  14      283.81      297.98     33.25 o 
  -1  11  14       13.61       10.11      8.54 o 
   0  11  14        0.42       -1.80      7.21 o 
   1  11  14        2.21       -2.59      7.01 o 
   2  11  14        4.06       -4.69      8.89 o 
   3  11  14       48.13       26.46      9.71 o 
   4  11  14      102.65      102.92     13.40 o 
   5  11  14      166.16      173.93     14.27 o 
  -2 -10  15      229.05      207.75     24.34 o 
  -1 -10  15       37.76       33.61      8.49 o 
   0 -10  15        2.54        4.13     18.92 o 
   1 -10  15       10.96       13.79     19.29 o 
   2 -10  15      461.26      490.71     35.51 o 
   3 -10  15       92.33       55.12     12.28 o 
   4 -10  15        2.50       -4.26      9.87 o 
   5 -10  15       23.82       21.21      7.83 o 
  -4  -9  15       16.47       13.18     11.70 o 
  -3  -9  15        1.61       -0.82     12.55 o 
  -2  -9  15      221.79      226.27     23.64 o 
  -1  -9  15       67.75       59.93     21.25 o 
   0  -9  15      233.65      215.07     14.52 o 
   1  -9  15       34.90       18.82      7.74 o 
   2  -9  15      209.01      199.22     13.39 o 
   3  -9  15      109.57      122.38     14.55 o 
   4  -9  15      298.45      329.32     17.01 o 
   5  -9  15       50.55       52.55      7.72 o 
   6  -9  15       78.67       70.96      8.67 o 
   7  -9  15      127.48      115.56     11.78 o 
  -5  -8  15       18.52       10.28     15.25 o 
  -4  -8  15      198.09      201.24     16.31 o 
  -3  -8  15       22.33       24.44     11.26 o 
  -2  -8  15       40.73       54.50     14.30 o 
  -1  -8  15       10.21        7.05      6.67 o 
   0  -8  15        5.37        3.52      6.59 o 
   1  -8  15       29.36       48.58      8.10 o 
   2  -8  15      111.08       92.31     15.56 o 
   3  -8  15       61.20       58.50      8.94 o 
   4  -8  15      267.48      268.04     12.51 o 
   5  -8  15       96.46       89.72      8.29 o 
   6  -8  15        5.42       -0.98      5.69 o 
   7  -8  15       55.77       50.17      9.18 o 
   8  -8  15      131.54       84.25     10.57 o 
  -6  -7  15        1.35        0.34     12.19 o 
  -5  -7  15       61.27       59.36     10.64 o 
  -4  -7  15      126.49      117.08     14.08 o 
  -3  -7  15        4.56        2.67      6.37 o 
  -2  -7  15      307.23      351.16     18.24 o 
  -1  -7  15      262.32      210.36     12.86 o 
   0  -7  15      130.92      122.13     10.44 o 
   1  -7  15      577.40      495.31     19.16 o 
   2  -7  15      308.12      308.63     14.38 o 
   3  -7  15        7.24        7.35      4.48 o 
   4  -7  15      402.56      396.25     13.61 o 
   5  -7  15       16.04       18.18      5.13 o 
   6  -7  15      187.29      161.80     10.95 o 
   7  -7  15        5.24        6.46      6.51 o 
   8  -7  15      454.58      458.77     21.96 o 
   9  -7  15      208.44      222.92     13.83 o 
  -7  -6  15       29.48       48.41     14.44 o 
  -6  -6  15      496.37      481.84     29.43 o 
  -5  -6  15       33.20       27.91      8.72 o 
  -4  -6  15       70.58       70.79      9.82 o 
  -3  -6  15       58.74       58.49     14.87 o 
  -2  -6  15      268.73      281.77     15.69 o 
  -1  -6  15        9.21        1.10      4.10 o 
   0  -6  15       38.44       50.41      7.49 o 
   1  -6  15       19.17       16.95     10.46 o 
   2  -6  15       61.97       58.48      5.32 o 
   3  -6  15       64.48       84.83      7.03 o 
   4  -6  15       61.95       52.60      6.47 o 
   5  -6  15      117.27      107.92      7.91 o 
   6  -6  15       66.86       48.12      7.75 o 
   7  -6  15       22.04       28.08      6.93 o 
   8  -6  15        8.62        5.37      6.21 o 
   9  -6  15       24.76        6.80      6.49 o 
  10  -6  15       75.63       39.16      7.99 o 
  -7  -5  15        1.39        1.40     10.27 o 
  -6  -5  15       88.89      101.14     15.04 o 
  -5  -5  15       35.32       31.29      7.77 o 
  -4  -5  15      243.29      243.16     15.23 o 
  -3  -5  15       60.13       39.54     10.68 o 
  -2  -5  15       82.39       79.07      6.56 o 
  -1  -5  15      432.64      384.72     13.12 o 
   0  -5  15      294.19      316.43     24.27 o 
   1  -5  15       59.07       89.16      5.68 o 
   2  -5  15      536.18      505.62     12.36 o 
   3  -5  15       43.84       54.67      4.71 o 
   4  -5  15       25.09       27.07      5.36 o 
   5  -5  15       81.16       68.37      8.44 o 
   6  -5  15      507.06      562.05     18.32 o 
   7  -5  15        3.80        7.26      6.08 o 
   8  -5  15       16.76       31.17      7.59 o 
   9  -5  15       14.13        0.68      5.72 o 
  10  -5  15       93.27       86.66      9.25 o 
  -8  -4  15      194.06      132.05     21.93 o 
  -7  -4  15      110.33      102.05     16.23 o 
  -6  -4  15      179.96      171.08     17.68 o 
  -5  -4  15        6.01        7.48      8.98 o 
  -4  -4  15     1744.81     1622.42     49.41 o 
  -3  -4  15        7.81       -8.31      8.97 o 
  -2  -4  15      350.40      338.91     11.55 o 
  -1  -4  15       98.49       87.13      6.54 o 
   0  -4  15        3.36       -2.68      3.05 o 
   1  -4  15        8.95        9.03      3.19 o 
   2  -4  15     1104.26     1239.40     24.40 o 
   3  -4  15        7.78        6.23      2.83 o 
   4  -4  15      148.71      160.91     12.09 o 
   5  -4  15       33.52       31.44      6.11 o 
   6  -4  15      789.17      784.27     21.45 o 
   7  -4  15       51.16       61.48      7.94 o 
   8  -4  15       15.03       12.72      6.37 o 
   9  -4  15       48.84       57.73      8.19 o 
  10  -4  15      148.75      131.71     10.89 o 
  11  -4  15       32.65       28.25      7.16 o 
  -8  -3  15       74.61       65.42     13.87 o 
  -7  -3  15       27.40        8.34      9.81 o 
  -6  -3  15       73.45       68.36     13.71 o 
  -5  -3  15      799.40      692.26     26.86 o 
  -4  -3  15      181.89      195.28     11.88 o 
  -3  -3  15      859.88      845.98     25.62 o 
  -2  -3  15       14.46        8.09      5.59 o 
  -1  -3  15      108.36      126.65     11.07 o 
   0  -3  15      181.96      172.65     10.70 o 
   1  -3  15       80.17       70.91      7.80 o 
   2  -3  15        5.41        1.42      3.34 o 
   3  -3  15       43.67       45.56      7.09 o 
   4  -3  15     1330.08     1364.29     30.61 o 
   5  -3  15       92.70       78.18      8.44 o 
   6  -3  15      190.96      147.99     13.07 o 
   7  -3  15        8.02        7.00      5.56 o 
   8  -3  15      342.01      370.68     15.23 o 
   9  -3  15       65.13       56.40      7.67 o 
  10  -3  15        2.37        3.41      6.08 o 
  11  -3  15       13.69       22.76      6.86 o 
  -8  -2  15        5.09      -15.77      7.88 o 
  -7  -2  15        3.05       -5.02      7.75 o 
  -6  -2  15      322.75      325.37     20.37 o 
  -5  -2  15      137.99      138.29     13.59 o 
  -4  -2  15     1056.79     1149.79     28.90 o 
  -3  -2  15      143.59      174.57     11.10 o 
  -2  -2  15       45.65       64.54      5.25 o 
  -1  -2  15       70.02       61.25      4.79 o 
   0  -2  15       88.52      100.91      8.18 o 
   1  -2  15       80.65       76.48      4.58 o 
   2  -2  15      159.43      154.80      6.55 o 
   3  -2  15      110.54      113.88      9.82 o 
   4  -2  15        7.37        2.15      3.82 o 
   5  -2  15       77.18       72.39     10.28 o 
   6  -2  15       19.01        4.84      4.98 o 
   7  -2  15       29.77       33.40      6.18 o 
   8  -2  15       22.54       15.99      5.88 o 
   9  -2  15       30.75       14.15      6.17 o 
  10  -2  15       53.06       32.92      6.59 o 
  11  -2  15       56.12       51.80      7.86 o 
  -9  -1  15        1.78        2.23      8.87 o 
  -8  -1  15      156.31      156.42     18.33 o 
  -7  -1  15       35.73       30.78     11.77 o 
  -6  -1  15      953.78      933.10     45.98 o 
  -5  -1  15       99.14       99.52     14.43 o 
  -4  -1  15      251.08      242.26     30.07 o 
  -3  -1  15      717.90      646.84     21.88 o 
  -2  -1  15      119.31      116.68      5.91 o 
  -1  -1  15      249.98      211.47     10.35 o 
   0  -1  15     1236.53     1114.55     23.65 o 
   1  -1  15      305.05      280.73      8.18 o 
   2  -1  15      266.16      257.64      8.49 o 
   3  -1  15      383.23      390.28     12.72 o 
   4  -1  15       15.89       19.31      4.09 o 
   5  -1  15       11.42        2.21      4.92 o 
   6  -1  15      142.81      131.31     10.32 o 
   7  -1  15        0.07       -3.18      4.69 o 
   8  -1  15      323.30      325.81     14.27 o 
   9  -1  15      174.22      181.93     14.68 o 
  10  -1  15      203.00      246.28     13.71 o 
  11  -1  15       24.79       29.14      6.90 o 
  -9   0  15       22.76        3.92      8.91 o 
  -8   0  15       67.11       75.44     15.69 o 
  -7   0  15      174.68      160.54     19.91 o 
  -6   0  15      182.99      186.57     19.16 o 
  -5   0  15      863.97      893.21     37.95 o 
  -4   0  15       47.73       47.31      7.90 o 
  -3   0  15      327.03      349.31     12.88 o 
  -2   0  15     1389.74     1308.09     25.18 o 
  -1   0  15      132.72      169.12      6.88 o 
   0   0  15       21.06       21.14      3.80 o 
   1   0  15       68.29       82.93      6.38 o 
   2   0  15     1666.37     1786.86     31.86 o 
   3   0  15       13.98       12.57      4.03 o 
   4   0  15      794.83      860.79     20.92 o 
   5   0  15      124.73      135.13     10.84 o 
   6   0  15      283.07      264.25     13.59 o 
   7   0  15      229.24      219.31     11.74 o 
   8   0  15      156.43      150.58     10.35 o 
   9   0  15      149.05      182.14     11.48 o 
  10   0  15      324.91      340.77     15.59 o 
  11   0  15       21.40       25.94      6.93 o 
  -9   1  15        1.82        3.08     12.31 o 
  -8   1  15       36.86       44.03     14.02 o 
  -7   1  15       76.95      112.93     17.56 o 
  -6   1  15        0.63       13.16      9.90 o 
  -5   1  15       44.02       33.69     11.09 o 
  -4   1  15     1329.74     1328.66     31.23 o 
  -3   1  15       89.11       78.28      7.18 o 
  -2   1  15      744.25      746.63     19.35 o 
  -1   1  15      170.05      181.52      7.60 o 
   0   1  15     4407.30     4405.50    128.82 o 
   1   1  15       17.65       11.47      2.85 o 
   2   1  15      131.66      139.58      6.38 o 
   3   1  15      241.28      232.56      9.64 o 
   4   1  15      719.61      682.15     17.72 o 
   5   1  15      277.77      313.60     16.52 o 
   6   1  15      251.93      256.00     14.01 o 
   7   1  15      172.77      140.53     23.07 o 
   8   1  15     1036.08     1036.26     26.45 o 
   9   1  15       27.88       28.03      6.91 o 
  10   1  15       12.05       -3.34      5.81 o 
  11   1  15       13.32        7.09      6.28 o 
  -9   2  15        0.75        5.67     13.99 o 
  -8   2  15        1.12       -6.20     16.29 o 
  -7   2  15      842.84      892.90     41.26 o 
  -6   2  15        0.18       -0.39     10.21 o 
  -5   2  15      359.07      336.63     23.98 o 
  -4   2  15      796.84      739.88     21.20 o 
  -3   2  15      123.11      110.42      8.61 o 
  -2   2  15     1529.49     1581.52     31.65 o 
  -1   2  15       29.65       29.98      3.79 o 
   0   2  15        0.00        0.16      2.19 o 
   1   2  15       60.24       57.53      4.61 o 
   2   2  15      204.65      182.76      7.54 o 
   3   2  15      187.62      203.04     19.44 o 
   4   2  15     2283.44     2466.48     54.98 o 
   5   2  15      257.08      256.59     15.24 o 
   6   2  15      794.98      811.45     21.75 o 
   7   2  15      182.77      206.42     13.47 o 
   8   2  15        7.60        6.20      6.38 o 
   9   2  15       44.46       32.28      7.07 o 
  10   2  15        7.88       -2.54      6.12 o 
  11   2  15       18.00       -0.95      6.22 o 
  -8   3  15      233.95      252.60     27.16 o 
  -7   3  15        7.07       -1.54     10.19 o 
  -6   3  15       95.97       84.98     15.76 o 
  -5   3  15        7.26        3.83      7.66 o 
  -4   3  15       41.50       25.93      6.62 o 
  -3   3  15      971.06      888.27     23.67 o 
  -2   3  15       26.86       26.75      4.11 o 
  -1   3  15      638.29      628.38     15.10 o 
   0   3  15       14.81        3.30      2.12 o 
   1   3  15      717.65      637.41     13.08 o 
   2   3  15       88.79       84.62      5.31 o 
   3   3  15      274.91      249.14     10.65 o 
   4   3  15      252.43      247.29      9.82 o 
   5   3  15      292.35      298.35     14.64 o 
   6   3  15      501.35      475.40     18.88 o 
   7   3  15       53.95       48.95      7.97 o 
   8   3  15       44.62       37.60      8.00 o 
   9   3  15        7.18       -4.64      6.31 o 
  10   3  15      173.42      162.69     18.12 o 
  11   3  15       11.26        5.21      6.82 o 
  -8   4  15       95.81      102.12     18.43 o 
  -7   4  15       84.80       86.82     16.59 o 
  -6   4  15       26.05        6.49      9.08 o 
  -5   4  15      196.12      201.53     16.22 o 
  -4   4  15     1292.32     1235.80     31.15 o 
  -3   4  15       60.62       66.72     10.28 o 
  -2   4  15       30.15       20.78      4.18 o 
  -1   4  15       27.39       35.54      4.51 o 
   0   4  15       44.59       48.57      5.79 o 
   1   4  15       61.05       53.16      4.71 o 
   2   4  15      189.82      205.41     13.02 o 
   3   4  15      548.96      521.34     30.51 o 
   4   4  15       43.84       39.25      5.31 o 
   5   4  15      134.45      139.91     15.98 o 
   6   4  15     1761.57     1971.30     51.30 o 
   7   4  15      224.02      240.14     15.57 o 
   8   4  15      451.86      468.51     30.43 o 
   9   4  15      401.31      447.21     19.13 o 
  10   4  15      415.28      345.96     38.76 o 
  11   4  15       42.06       24.42      8.14 o 
  -8   5  15       69.13       79.80     35.48 o 
  -7   5  15        3.21       -0.90     11.03 o 
  -6   5  15      246.15      262.77     19.93 o 
  -5   5  15      205.14      195.28     12.80 o 
  -4   5  15      584.06      562.61     28.72 o 
  -3   5  15      692.25      766.64     23.00 o 
  -2   5  15     1419.57     1449.52     31.63 o 
  -1   5  15      239.90      327.69     15.06 o 
   0   5  15     3020.23     2775.11     45.79 o 
   1   5  15       54.28       78.22      5.79 o 
   2   5  15       41.94       49.34      5.73 o 
   3   5  15       74.14       83.85      6.17 o 
   4   5  15     1114.24     1087.47     28.68 o 
   5   5  15       35.18       44.78      7.90 o 
   6   5  15     3729.68     3874.70     91.56 o 
   7   5  15      116.50      131.93     16.10 o 
   8   5  15     1395.03     1402.10     40.49 o 
   9   5  15       59.30       50.10     14.27 o 
  10   5  15      162.63      169.02     18.58 o 
  -7   6  15       17.49       23.38     16.55 o 
  -6   6  15        2.47       -3.55      9.26 o 
  -5   6  15      105.00       88.99     10.14 o 
  -4   6  15      300.24      335.81     16.37 o 
  -3   6  15      340.41      302.72     15.33 o 
  -2   6  15      141.14      127.19      7.71 o 
  -1   6  15       10.43       20.91      5.79 o 
   0   6  15       11.30       14.23      5.16 o 
   1   6  15      475.54      480.13     15.68 o 
   2   6  15     2489.20     2480.89     41.59 o 
   3   6  15       76.83       82.01      6.67 o 
   4   6  15     2234.15     2464.04     51.58 o 
   5   6  15       88.99       62.97      9.77 o 
   6   6  15      157.22      140.62     13.47 o 
   7   6  15       21.26       20.02      8.20 o 
   8   6  15     1097.95     1144.16     36.04 o 
   9   6  15      182.13      182.73     15.39 o 
  10   6  15        9.95        7.28      9.07 o 
  -7   7  15        5.59      -13.14     20.80 o 
  -6   7  15        0.68      -21.25     10.62 o 
  -5   7  15        8.30        7.42      7.71 o 
  -4   7  15      234.91      254.59     15.33 o 
  -3   7  15        6.03        8.37      6.91 o 
  -2   7  15      374.40      343.71     15.45 o 
  -1   7  15      920.08      817.30     21.86 o 
   0   7  15       76.97       60.48      7.13 o 
   1   7  15       81.57       82.68      7.00 o 
   2   7  15      648.63      626.53     20.35 o 
   3   7  15       26.07       30.21      8.77 o 
   4   7  15      814.04      827.59     27.67 o 
   5   7  15      220.18      218.44     14.29 o 
   6   7  15       34.22       20.91      8.80 o 
   7   7  15      152.69      162.58     16.65 o 
   8   7  15      246.93      299.87     20.01 o 
   9   7  15       25.85       29.34      9.10 o 
  -6   8  15      119.16      123.93     14.49 o 
  -5   8  15        7.61        8.80      8.10 o 
  -4   8  15        9.12        3.66      7.62 o 
  -3   8  15        4.72       -3.69      6.94 o 
  -2   8  15        4.93       -7.28      4.89 o 
  -1   8  15      196.38      200.73     11.07 o 
   0   8  15        2.14       -0.03      5.07 o 
   1   8  15       13.16       12.97      5.63 o 
   2   8  15      277.64      301.74     21.84 o 
   3   8  15      371.39      373.60     13.59 o 
   4   8  15     2000.00     2125.65     47.31 o 
   5   8  15       38.92       37.02      7.72 o 
   6   8  15       71.31       81.90     12.45 o 
   7   8  15        4.39       -4.54      7.93 o 
   8   8  15        4.75        8.20      9.15 o 
  -5   9  15       25.83       17.73      9.58 o 
  -4   9  15      324.96      338.25     18.89 o 
  -3   9  15        6.66       -4.50      8.64 o 
  -2   9  15       76.91       66.57     11.94 o 
  -1   9  15        6.87        3.61      5.87 o 
   0   9  15      518.89      445.48     17.46 o 
   1   9  15      197.60      176.89     11.64 o 
   2   9  15       62.08       48.22      7.50 o 
   3   9  15        4.89        6.58      5.44 o 
   4   9  15       27.90       22.72      7.71 o 
   5   9  15      198.74      178.07     13.04 o 
   6   9  15      114.47      128.28     15.20 o 
   7   9  15       86.17       96.95     13.79 o 
  -4  10  15       13.53        3.41     10.60 o 
  -3  10  15       52.35       75.81     12.97 o 
  -2  10  15       36.24       29.48     10.83 o 
  -1  10  15        9.00        0.98      6.28 o 
   0  10  15       35.23       27.41      7.76 o 
   1  10  15       14.66        5.53      6.36 o 
   2  10  15       84.45       59.38     12.07 o 
   3  10  15       33.26       38.93     10.06 o 
   4  10  15       35.71       44.95      8.88 o 
   5  10  15       67.63       86.68     10.82 o 
   6  10  15      609.08      684.37     23.57 o 
  -2  11  15      630.44      634.02     44.85 o 
  -1  11  15      132.78      121.24     13.65 o 
   0  11  15      306.18      310.86     16.11 o 
   1  11  15       15.52       10.50      8.66 o 
   2  11  15       31.07       29.96     11.29 o 
   3  11  15      118.52      119.92     12.24 o 
   4  11  15       82.78       71.18     14.15 o 
  -1 -10  16       15.21       19.32     13.23 o 
   0 -10  16      143.22      152.71     13.59 o 
   1 -10  16        9.87        8.46      7.93 o 
   2 -10  16        8.96       15.37     12.47 o 
   3 -10  16       27.32       27.89     11.21 o 
   4 -10  16      326.10      350.39     23.86 o 
  -3  -9  16       16.61       16.90     13.68 o 
  -2  -9  16       35.52       15.60     12.77 o 
  -1  -9  16       60.33       62.41     12.71 o 
   0  -9  16        1.39        1.99      7.78 o 
   1  -9  16       83.64       57.53      9.28 o 
   2  -9  16       21.61       20.36      7.26 o 
   3  -9  16       14.65       25.73     12.78 o 
   4  -9  16      169.47      123.35     13.47 o 
   5  -9  16       69.44       73.56      8.53 o 
   6  -9  16       35.75       29.43      7.54 o 
  -5  -8  16        0.72       -9.10      9.00 o 
  -4  -8  16       42.55       26.79     10.11 o 
  -3  -8  16        3.30        0.98      9.81 o 
  -2  -8  16        5.92        0.73     11.31 o 
  -1  -8  16      113.84      106.61     19.51 o 
   0  -8  16       92.79       82.95     16.10 o 
   1  -8  16        2.76        0.75      6.38 o 
   2  -8  16      411.63      363.27     16.63 o 
   3  -8  16       11.38       15.53      8.96 o 
   4  -8  16      215.23      229.54     11.95 o 
   5  -8  16        6.12       17.67      6.02 o 
   6  -8  16      144.56      172.63     10.85 o 
   7  -8  16       89.11       72.74      9.57 o 
   8  -8  16       12.03        2.15      7.78 o 
  -6  -7  16        6.32       14.89     12.54 o 
  -5  -7  16        1.38        4.93      7.91 o 
  -4  -7  16       14.43        3.01     10.78 o 
  -3  -7  16        6.64        0.60      6.65 o 
  -2  -7  16       16.69       16.23      9.51 o 
  -1  -7  16       35.65       43.59      9.02 o 
   0  -7  16        0.00       -5.40      5.52 o 
   1  -7  16       78.76       74.88     10.45 o 
   2  -7  16      148.67      142.18      9.97 o 
   3  -7  16       37.29       46.61      6.29 o 
   4  -7  16       68.63       68.92      7.12 o 
   5  -7  16       15.12       18.79      5.55 o 
   6  -7  16       21.83        9.00      6.37 o 
   7  -7  16       24.39       32.63      7.62 o 
   8  -7  16      287.34      303.21     15.75 o 
   9  -7  16        0.19        1.67      7.10 o 
  -6  -6  16       71.60       57.12     21.22 o 
  -5  -6  16       25.39       15.88     11.67 o 
  -4  -6  16      429.98      439.21     20.57 o 
  -3  -6  16        3.89       -1.90      8.10 o 
  -2  -6  16     1987.54     1963.90     36.94 o 
  -1  -6  16       62.71       74.76      7.70 o 
   0  -6  16     1498.78     1421.87     40.20 o 
   1  -6  16       23.27       19.08      7.33 o 
   2  -6  16      102.16       91.19      6.22 o 
   3  -6  16       44.92       44.50      6.32 o 
   4  -6  16      476.85      487.25     15.57 o 
   5  -6  16       27.63       17.62      5.21 o 
   6  -6  16      104.65      152.35     11.93 o 
   7  -6  16        1.06       -7.28      5.69 o 
   8  -6  16      207.02      221.15     15.24 o 
   9  -6  16        4.80       11.16      6.93 o 
  -7  -5  16       43.01       12.29     11.80 o 
  -6  -5  16      354.90      305.68     24.81 o 
  -5  -5  16       17.78        1.43      7.25 o 
  -4  -5  16      438.57      415.75     18.73 o 
  -3  -5  16      156.76      139.44     12.04 o 
  -2  -5  16        2.42       -1.41      4.15 o 
  -1  -5  16      166.11      210.86     10.48 o 
   0  -5  16        1.90        8.97      5.34 o 
   1  -5  16      167.87      190.38      9.98 o 
   2  -5  16       59.19       63.71      5.68 o 
   3  -5  16      162.13      143.86     10.41 o 
   4  -5  16     1369.03     1408.42     30.00 o 
   5  -5  16       35.04       31.36      5.76 o 
   6  -5  16       29.10       18.15      6.52 o 
   7  -5  16       80.18       42.33      8.06 o 
   8  -5  16       16.99        3.93      6.49 o 
   9  -5  16       31.88       26.58      7.32 o 
  10  -5  16       21.20       13.45      6.82 o 
  -7  -4  16       26.03       15.76     10.74 o 
  -6  -4  16       45.08       58.74     13.48 o 
  -5  -4  16        6.16      -10.53      8.36 o 
  -4  -4  16      661.40      741.49     24.59 o 
  -3  -4  16       45.52       35.63      7.79 o 
  -2  -4  16      217.35      236.40     10.25 o 
  -1  -4  16       77.28       81.30      6.74 o 
   0  -4  16       60.99       47.88      6.33 o 
   1  -4  16       47.77       60.66      6.47 o 
   2  -4  16     1772.01     1781.10     32.98 o 
   3  -4  16       17.50       15.17      3.29 o 
   4  -4  16      189.18      170.56     10.12 o 
   5  -4  16       25.02       22.73      7.11 o 
   6  -4  16       15.56        6.37      5.57 o 
   7  -4  16       77.93       71.60      8.22 o 
   8  -4  16      173.11      172.54     13.57 o 
   9  -4  16       12.37       19.51      6.73 o 
  10  -4  16       12.39        6.36      6.45 o 
  -8  -3  16      490.80      406.48     51.94 o 
  -7  -3  16      131.97      117.82     16.15 o 
  -6  -3  16        4.97        2.14      8.35 o 
  -5  -3  16      108.25      113.20     16.96 o 
  -4  -3  16     2962.14     2899.44     82.28 o 
  -3  -3  16      528.96      568.89     20.32 o 
  -2  -3  16       42.35       52.80      5.52 o 
  -1  -3  16       64.62       64.67      6.02 o 
   0  -3  16        0.84       -5.21      2.89 o 
   1  -3  16      188.56      192.54      7.70 o 
   2  -3  16     1045.89     1051.66     21.49 o 
   3  -3  16       97.15       94.61      7.82 o 
   4  -3  16      144.04      157.14      9.23 o 
   5  -3  16      183.66      191.08     13.79 o 
   6  -3  16      113.08       90.93     12.58 o 
   7  -3  16        5.16        5.52      7.31 o 
   8  -3  16       99.58       96.54      9.06 o 
   9  -3  16       13.06       22.58      6.42 o 
  10  -3  16      132.65      107.33      9.90 o 
  11  -3  16      188.72      188.44     13.23 o 
  -8  -2  16       28.73      -16.08      9.22 o 
  -7  -2  16       47.42       48.05     18.09 o 
  -6  -2  16       30.21       31.20      9.83 o 
  -5  -2  16      777.80      718.03     27.72 o 
  -4  -2  16       24.59       22.24      7.09 o 
  -3  -2  16     1211.64     1143.75     33.16 o 
  -2  -2  16     1442.34     1436.12     30.05 o 
  -1  -2  16       51.07       56.05      4.85 o 
   0  -2  16     3553.57     3536.65     63.06 o 
   1  -2  16       48.42       43.07      4.90 o 
   2  -2  16       20.66       33.33      3.93 o 
   3  -2  16      157.62      160.17      9.08 o 
   4  -2  16       61.89       50.30     11.12 o 
   5  -2  16       17.70       15.09      5.92 o 
   6  -2  16      157.74      131.52     11.82 o 
   7  -2  16       64.08       64.16      8.82 o 
   8  -2  16       43.83       43.80      7.29 o 
   9  -2  16       27.05       26.36      6.49 o 
  10  -2  16       46.61       48.45      7.71 o 
  11  -2  16        3.46       18.81      8.13 o 
  -8  -1  16      270.08      306.26     29.12 o 
  -7  -1  16       24.99       19.08     12.04 o 
  -6  -1  16       89.84       94.52     12.94 o 
  -5  -1  16        4.63       -2.25      9.31 o 
  -4  -1  16      827.89      819.09     26.36 o 
  -3  -1  16      183.26      157.17     14.72 o 
  -2  -1  16      924.26      983.22     20.39 o 
  -1  -1  16      580.30      499.51     13.65 o 
   0  -1  16       97.77       95.48     10.44 o 
   1  -1  16       81.09       86.24      5.57 o 
   2  -1  16        1.76        0.19      3.00 o 
   3  -1  16      444.68      441.62     13.98 o 
   4  -1  16      264.78      324.42     19.06 o 
   5  -1  16       53.47       47.01      7.55 o 
   6  -1  16      893.37      874.33     27.48 o 
   8  -1  16       48.21       27.63      7.80 o 
   9  -1  16        3.70        0.15      5.76 o 
  10  -1  16      283.69      280.03     14.24 o 
  11  -1  16       19.94       19.49      7.09 o 
  -8   0  16      319.33      359.69     48.37 o 
  -7   0  16      291.51      283.79     24.82 o 
  -6   0  16       31.06       40.15     12.49 o 
  -5   0  16      729.55      686.21     33.69 o 
  -4   0  16      182.50      165.18     16.91 o 
  -3   0  16      329.06      331.26     17.79 o 
  -2   0  16     2264.13     2195.31     39.51 o 
  -1   0  16      180.79      215.47      8.40 o 
   0   0  16     1735.92     1670.87     36.95 o 
   1   0  16      261.43      272.20     12.87 o 
   2   0  16      706.45      700.60     15.50 o 
   3   0  16      244.14      227.66     10.37 o 
   4   0  16       60.14       45.21      6.02 o 
   5   0  16       17.64       21.39      6.02 o 
   6   0  16      970.21     1048.38     30.89 o 
   7   0  16      239.56      278.32     19.78 o 
   8   0  16      185.53      213.70     12.75 o 
   9   0  16       25.09        2.49      5.23 o 
  10   0  16      187.43      193.32     13.53 o 
  11   0  16       30.40       25.62      7.69 o 
  -8   1  16      159.36      152.56     19.97 o 
  -7   1  16      117.40       93.94     16.27 o 
  -6   1  16      744.75      793.11     70.96 o 
  -5   1  16      137.76      141.94     31.14 o 
  -4   1  16      590.06      624.41     22.41 o 
  -3   1  16      366.04      360.12     13.82 o 
  -2   1  16     3664.78     3914.60     66.55 o 
  -1   1  16      804.50      728.80     17.65 o 
   0   1  16        1.48        3.74      2.32 o 
   1   1  16      287.62      269.61      8.34 o 
   2   1  16      297.59      383.67     10.56 o 
   3   1  16       73.49       86.41      6.71 o 
   4   1  16      711.36      743.95     19.28 o 
   5   1  16      346.89      359.49     15.85 o 
   6   1  16      254.61      285.11     14.72 o 
   7   1  16      360.03      361.21     14.97 o 
   8   1  16      165.80      146.12     10.67 o 
   9   1  16       26.43       24.93     10.50 o 
  10   1  16       21.68        4.89      6.39 o 
  11   1  16       19.90       25.54      7.36 o 
  -8   2  16      338.35      391.83     29.07 o 
  -7   2  16      418.80      482.53     62.24 o 
  -6   2  16       97.21      121.23     17.86 o 
  -5   2  16      294.29      371.08     25.26 o 
  -4   2  16      905.78      867.09     23.94 o 
  -3   2  16       79.19       85.52      8.43 o 
  -2   2  16     2222.95     2109.69     38.34 o 
  -1   2  16      320.91      332.58     10.92 o 
   0   2  16      138.24      133.01      8.34 o 
   1   2  16      102.54       92.38      5.38 o 
   2   2  16       82.00       91.50      5.59 o 
   3   2  16      129.75       98.83      7.21 o 
   4   2  16      686.17      745.24     19.50 o 
   5   2  16      156.60      152.18     11.75 o 
   6   2  16        2.47        9.45      5.83 o 
   7   2  16       74.08       58.45      8.11 o 
   8   2  16     1945.00     1899.06     49.17 o 
   9   2  16       33.66       12.00      6.70 o 
  10   2  16      580.96      525.73     20.40 o 
  11   2  16      111.01       84.73     10.07 o 
  -8   3  16      370.73      397.89     30.16 o 
  -7   3  16      142.93      128.90     18.66 o 
  -6   3  16      145.00      147.70     19.72 o 
  -5   3  16      184.59      182.11     15.33 o 
  -4   3  16     6989.18     6760.50    130.15 o 
  -3   3  16      714.92      737.01     21.64 o 
  -2   3  16      298.40      278.80      9.88 o 
  -1   3  16      462.00      426.31     14.33 o 
   0   3  16       82.54       94.83      7.35 o 
   1   3  16      641.13      641.69     14.49 o 
   2   3  16     2560.90     2545.48     44.13 o 
   3   3  16       59.26       50.25      5.74 o 
   4   3  16      169.79      136.97      8.74 o 
   5   3  16      150.98      154.27     18.37 o 
   6   3  16     1202.91     1166.43     34.30 o 
   7   3  16       40.64       61.94     11.28 o 
   8   3  16      234.40      233.37     18.02 o 
   9   3  16      128.38      104.48     15.06 o 
  10   3  16      121.86      153.58     13.50 o 
  11   3  16       37.01       15.10      7.84 o 
  -8   4  16        0.10       10.67     13.40 o 
  -7   4  16        3.49        1.00     11.69 o 
  -6   4  16       45.01       67.88     15.31 o 
  -5   4  16      441.77      417.86     17.49 o 
  -4   4  16       28.49       17.18      8.50 o 
  -3   4  16      956.95      899.00     25.22 o 
  -2   4  16       61.91       43.64      6.71 o 
  -1   4  16       23.92       27.74      4.60 o 
   0   4  16      826.51      788.22     16.89 o 
   1   4  16       25.56       30.14      6.37 o 
   2   4  16     3980.52     3957.55     66.03 o 
   3   4  16      217.65      191.36     10.15 o 
   4   4  16      602.33      611.23     15.29 o 
   5   4  16      103.21      115.03     10.96 o 
   6   4  16      744.49      763.59     26.54 o 
   7   4  16      619.59      663.60     25.04 o 
   8   4  16     1027.67     1032.65     32.43 o 
   9   4  16      243.80      274.41     25.13 o 
  10   4  16      102.07       67.51     10.17 o 
  11   4  16       53.94       60.66      9.86 o 
  -7   5  16        4.02       -4.41     13.16 o 
  -6   5  16       13.34        1.22      9.75 o 
  -5   5  16        8.24        4.04      8.32 o 
  -4   5  16       19.97       21.39      7.04 o 
  -3   5  16       83.01      102.69     19.80 o 
  -2   5  16     2638.89     2497.83     45.70 o 
  -1   5  16      133.22      125.79      7.66 o 
   0   5  16        1.29       -7.97      3.98 o 
   1   5  16      911.19      787.21     21.71 o 
   2   5  16      132.59      139.82      9.46 o 
   3   5  16       80.87       83.20      7.75 o 
   4   5  16      942.71      981.19     21.61 o 
   5   5  16      569.72      570.24     29.65 o 
   6   5  16      237.21      240.24     16.16 o 
   7   5  16      258.96      230.77     18.26 o 
   8   5  16       53.09       16.58      8.01 o 
   9   5  16      124.84      118.24     12.64 o 
  10   5  16        3.90       13.55      8.34 o 
  -7   6  16       17.07       10.26     13.22 o 
  -6   6  16       87.15       84.51     14.48 o 
  -5   6  16       27.31       25.58      8.26 o 
  -4   6  16       20.18       29.57      8.54 o 
  -3   6  16      159.47      153.68     11.66 o 
  -2   6  16       14.56       11.97      4.61 o 
  -1   6  16       38.09       35.71      5.37 o 
   0   6  16       89.35       80.23      7.40 o 
   1   6  16       41.99       44.24      5.19 o 
   2   6  16       33.04       39.99      4.98 o 
   3   6  16      358.50      345.00     12.22 o 
   4   6  16     1119.92     1105.45     27.98 o 
   5   6  16      174.29      179.81     11.36 o 
   6   6  16      226.31      207.64     18.37 o 
   7   6  16        8.25       -3.29      7.40 o 
   8   6  16      179.60      222.40     28.49 o 
   9   6  16      180.74      237.82     24.19 o 
  10   6  16       78.02       84.08     13.99 o 
  -6   7  16        1.78       -1.48     15.19 o 
  -5   7  16        2.14       -3.28      7.63 o 
  -4   7  16       39.22       38.50      9.25 o 
  -3   7  16       40.21       36.95      8.21 o 
  -2   7  16      419.70      349.70     12.43 o 
  -1   7  16      180.43      218.70     11.84 o 
   0   7  16        9.68        7.17      7.30 o 
   1   7  16      244.31      311.84     12.98 o 
   2   7  16     3970.11     3806.63     61.28 o 
   3   7  16      484.52      449.69     14.14 o 
   4   7  16      221.13      233.02     13.15 o 
   5   7  16       50.90       30.86      9.85 o 
   6   7  16      107.36       93.27     12.60 o 
   7   7  16        4.75       -1.16      8.11 o 
   8   7  16      244.51      273.91     19.64 o 
   9   7  16       19.02        3.90      8.61 o 
  -5   8  16       63.82       62.51     10.43 o 
  -4   8  16        2.92        1.80      7.58 o 
  -3   8  16       19.81       25.73      8.12 o 
  -2   8  16       63.32       70.30      7.36 o 
  -1   8  16      441.45      394.94     15.25 o 
   0   8  16       10.39       13.04      5.98 o 
   1   8  16      303.95      291.36     23.57 o 
   2   8  16      318.22      320.25     13.06 o 
   3   8  16      168.22      162.38      9.99 o 
   4   8  16      659.25      730.11     29.37 o 
   5   8  16       12.57        8.31      6.69 o 
   6   8  16        0.71        4.44      8.41 o 
   7   8  16       35.51       12.43     11.32 o 
   8   8  16      754.05      808.47     32.78 o 
  -4   9  16       41.57       31.71     11.53 o 
  -3   9  16        6.99        4.33      9.76 o 
  -2   9  16       65.93       45.89     11.09 o 
  -1   9  16        3.58        4.81      5.90 o 
   0   9  16       12.19       23.58      6.76 o 
   1   9  16        3.10       -7.57      6.62 o 
   2   9  16        4.57        7.08      5.86 o 
   3   9  16        0.08        0.75      5.35 o 
   4   9  16      744.78      752.91     23.99 o 
   5   9  16       87.37       65.85      9.71 o 
   6   9  16      295.89      314.69     22.11 o 
   7   9  16      179.57      191.65     17.98 o 
  -3  10  16       28.07       31.77     14.73 o 
  -2  10  16       72.07       58.52     19.70 o 
  -1  10  16       15.56       24.80      7.94 o 
   0  10  16        0.90       -3.62      6.45 o 
   1  10  16        9.32       14.70      7.05 o 
   2  10  16      172.28      186.85     17.36 o 
   3  10  16       22.86       20.95      7.67 o 
   4  10  16      428.76      441.77     16.68 o 
   5  10  16       22.68       13.16     11.57 o 
   6  10  16      118.38      102.77     11.52 o 
  -1  11  16       12.81        9.56      7.16 o 
   0  11  16        2.69       21.32     12.04 o 
   1  11  16       33.04       46.10      8.92 o 
   2  11  16      211.26      235.99     20.12 o 
   3  11  16       13.03       15.46     18.50 o 
   0 -10  17       16.18        1.79     11.23 o 
   1 -10  17       13.65        2.85      8.10 o 
   2 -10  17      255.36      231.16     24.21 o 
   3 -10  17        8.23       11.86     11.06 o 
  -2  -9  17        8.20       -9.45     12.22 o 
  -1  -9  17        9.52        8.61      7.70 o 
   0  -9  17      151.24      150.65     14.04 o 
   1  -9  17      192.61      162.36     13.33 o 
   2  -9  17      261.64      292.31     15.78 o 
   3  -9  17       17.18       20.65     12.21 o 
   4  -9  17        0.15        2.63     12.51 o 
   5  -9  17      174.82      188.81     11.68 o 
   6  -9  17       19.58       32.13      7.83 o 
  -4  -8  17      569.52      577.63     37.53 o 
  -3  -8  17       57.33       33.86     14.62 o 
  -2  -8  17        3.26       11.13     12.88 o 
  -1  -8  17       59.90       53.15      8.81 o 
   0  -8  17       26.00       33.09     11.78 o 
   1  -8  17      112.13       90.92     10.06 o 
   2  -8  17       79.24       57.90      8.53 o 
   3  -8  17       39.75       31.92     12.18 o 
   4  -8  17      267.10      269.07     13.28 o 
   5  -8  17       21.38       19.49      6.36 o 
   6  -8  17        1.45        4.21      5.74 o 
   7  -8  17       40.02       41.94      8.56 o 
  -5  -7  17      114.56      117.90     12.23 o 
  -4  -7  17       46.24       36.68      9.11 o 
  -3  -7  17       11.89       19.78      7.92 o 
  -2  -7  17       42.46       30.96     13.26 o 
  -1  -7  17      104.28       84.92     16.06 o 
   0  -7  17       54.71       63.04      8.88 o 
   1  -7  17       24.37        8.46      7.98 o 
   2  -7  17      416.16      409.71     27.93 o 
   3  -7  17       21.02       22.92      5.59 o 
   4  -7  17       34.02       23.34      5.87 o 
   5  -7  17       23.44       20.81      5.55 o 
   6  -7  17      157.81      151.96      9.67 o 
   7  -7  17        7.63        2.70      6.63 o 
   8  -7  17      146.37      164.64     14.41 o 
  -6  -6  17       25.19       15.96     14.77 o 
  -5  -6  17        0.71       -9.17      7.73 o 
  -4  -6  17        3.96        0.67     10.09 o 
  -3  -6  17       22.47       25.08      8.63 o 
  -2  -6  17      228.13      248.85     14.20 o 
  -1  -6  17       30.41       34.19      7.19 o 
   0  -6  17       36.69       26.99      7.14 o 
   1  -6  17       27.94       34.45      7.06 o 
   2  -6  17      127.39      147.75     14.71 o 
   3  -6  17       13.00       14.66      5.25 o 
   4  -6  17       36.61       35.70      6.49 o 
   5  -6  17       28.98       35.54      6.52 o 
   6  -6  17      479.88      483.63     23.49 o 
   7  -6  17       24.78       20.64      7.65 o 
   8  -6  17        0.88        4.13      6.82 o 
   9  -6  17       33.11       27.88      7.95 o 
  -6  -5  17      300.97      292.94     25.77 o 
  -5  -5  17       30.88       25.03      8.82 o 
  -4  -5  17       29.49       30.10      9.63 o 
  -3  -5  17       88.53       77.94     10.38 o 
  -2  -5  17      471.81      463.13     14.47 o 
  -1  -5  17      240.99      216.87     10.91 o 
   0  -5  17       27.23       27.61      6.66 o 
   1  -5  17      481.78      400.38     16.74 o 
   2  -5  17       72.71       70.88      5.75 o 
   3  -5  17       73.31       94.91      7.75 o 
   4  -5  17      205.73      199.18     16.76 o 
   5  -5  17        3.23       -1.02      4.92 o 
   6  -5  17        2.84       10.65      6.57 o 
   7  -5  17      129.06      123.23     10.60 o 
   8  -5  17      262.63      246.24     14.82 o 
   9  -5  17       39.27       45.38      8.49 o 
  10  -5  17        1.12        3.31      6.35 o 
  -7  -4  17       30.88       32.07     12.39 o 
  -6  -4  17       97.45       98.29     16.01 o 
  -5  -4  17        7.54        9.74      7.69 o 
  -4  -4  17       34.05       29.28      8.25 o 
  -3  -4  17       29.89       25.02      7.32 o 
  -2  -4  17      249.47      227.41     15.02 o 
  -1  -4  17       46.87       60.78      6.32 o 
   0  -4  17        0.35       -4.78      4.17 o 
   1  -4  17       90.07      100.63      6.70 o 
   2  -4  17      220.38      238.25      9.69 o 
   3  -4  17        3.37        1.83      3.98 o 
   4  -4  17      121.16      132.15      9.44 o 
   5  -4  17       78.66       73.31      7.66 o 
   6  -4  17      347.27      356.87     20.32 o 
   7  -4  17        5.06       -3.21      5.85 o 
   8  -4  17       89.23       55.98      9.33 o 
   9  -4  17        5.68        1.35      6.35 o 
  10  -4  17       67.98       75.36      9.44 o 
  -7  -3  17       28.06       19.47     11.32 o 
  -6  -3  17       39.66       35.90     10.34 o 
  -5  -3  17       24.54       13.24      8.60 o 
  -4  -3  17      142.55      159.78     13.60 o 
  -3  -3  17      195.07      192.03     13.20 o 
  -2  -3  17     1733.69     1765.32     36.20 o 
  -1  -3  17      404.43      418.72     13.52 o 
   0  -3  17      569.22      546.45     14.02 o 
   1  -3  17       73.55       74.57      5.87 o 
   2  -3  17        7.73        2.22      3.56 o 
   3  -3  17      277.37      281.44      9.12 o 
   4  -3  17      542.41      496.62     16.24 o 
   5  -3  17      165.75      143.45      9.55 o 
   6  -3  17       87.40       85.86     13.13 o 
   7  -3  17       12.25        7.04      6.25 o 
   8  -3  17     1348.05     1418.31     36.00 o 
   9  -3  17       40.45       11.08      8.09 o 
  10  -3  17       97.65      132.92     11.23 o 
  -8  -2  17       22.50       -3.79     10.58 o 
  -7  -2  17        7.75        6.41      9.56 o 
  -6  -2  17        4.86       -0.31      8.84 o 
  -5  -2  17      176.39      173.20     15.29 o 
  -4  -2  17      302.90      296.74     14.68 o 
  -3  -2  17       88.83      117.42      9.88 o 
  -2  -2  17      442.74      472.74     13.91 o 
  -1  -2  17       72.75       70.74      6.57 o 
   0  -2  17       38.08       36.57      4.48 o 
   1  -2  17       52.96       51.07      4.64 o 
   2  -2  17       59.82       66.80      7.60 o 
   3  -2  17       41.08       33.88      3.70 o 
   4  -2  17     1495.79     1448.72     32.60 o 
   5  -2  17       15.10       -0.63      5.70 o 
   6  -2  17      147.58      107.98     10.53 o 
   7  -2  17       44.02       28.15      6.60 o 
   8  -2  17      265.59      296.76     14.72 o 
   9  -2  17       51.48       21.21      6.53 o 
  10  -2  17      136.89      129.89     10.56 o 
  11  -2  17       38.67       47.36      8.10 o 
  -8  -1  17      181.10      215.24     28.09 o 
  -7  -1  17       78.52       84.09     13.23 o 
  -6  -1  17      181.09      161.24     15.67 o 
  -5  -1  17      397.02      447.42     27.65 o 
  -4  -1  17      338.33      339.17     18.42 o 
  -3  -1  17      150.46      146.96     11.48 o 
  -2  -1  17     4162.69     4243.70     79.51 o 
  -1  -1  17      259.45      374.01     11.91 o 
   0  -1  17    11507.59    12060.06    220.77 o 
   1  -1  17      160.08      232.83      9.14 o 
   2  -1  17       34.26       43.05      5.78 o 
   3  -1  17      765.57      703.62     15.33 o 
   4  -1  17       22.78       18.42      4.95 o 
   5  -1  17       11.76        9.36      8.95 o 
   6  -1  17     2019.16     1942.97     50.63 o 
   7  -1  17      278.14      309.71     27.30 o 
   8  -1  17      303.37      308.15     18.27 o 
   9  -1  17        7.53        2.00      5.82 o 
  10  -1  17       32.03       18.42      7.08 o 
  11  -1  17        3.12        0.47      6.50 o 
  -8   0  17       26.75       21.27     14.82 o 
  -7   0  17      559.06      559.06     32.92 o 
  -6   0  17      245.91      307.11     26.38 o 
  -5   0  17      231.31      236.24     24.27 o 
  -4   0  17        7.16       -3.36     12.27 o 
  -3   0  17        0.99      -11.57      5.78 o 
  -2   0  17      199.52      214.76      8.61 o 
  -1   0  17      497.67      477.54     12.91 o 
   0   0  17       42.20       39.61      6.74 o 
   1   0  17       49.42       70.28      5.31 o 
   2   0  17     1244.50     1162.15     23.04 o 
   3   0  17       54.02       46.26      5.70 o 
   4   0  17     1102.32     1114.54     26.31 o 
   5   0  17       11.35       12.98      6.52 o 
   6   0  17     3197.56     3101.71     93.47 o 
   7   0  17       52.66       43.20      7.39 o 
   8   0  17      509.78      457.66     19.99 o 
   9   0  17        5.45        4.66      5.65 o 
  10   0  17      253.26      245.98     16.05 o 
  11   0  17        6.91       -1.11      6.75 o 
  -8   1  17      234.96      199.99     23.45 o 
  -7   1  17      220.57      217.16     23.28 o 
  -6   1  17      741.26      813.90     39.19 o 
  -5   1  17      106.06       74.17     23.33 o 
  -4   1  17      221.27      218.11     17.03 o 
  -3   1  17       37.41       42.06     10.52 o 
  -2   1  17     1833.82     1814.38     33.88 o 
  -1   1  17       92.64      151.79     14.62 o 
   0   1  17     1636.54     1733.18     38.68 o 
   1   1  17      243.03      333.34     12.82 o 
   2   1  17     1053.14     1024.34     20.90 o 
   3   1  17       74.58       72.38      6.66 o 
   4   1  17      812.66      806.74     20.92 o 
   5   1  17      401.92      390.23     17.38 o 
   6   1  17       43.09       63.03     11.89 o 
   7   1  17       45.78       24.05      5.72 o 
   8   1  17      179.01      213.86     14.76 o 
   9   1  17       32.50       25.94      7.48 o 
  10   1  17        9.27        1.51     10.67 o 
  11   1  17       28.04       27.25      7.93 o 
  -8   2  17       55.53       58.52     17.52 o 
  -7   2  17       16.23       19.15     12.81 o 
  -6   2  17        2.50        8.83     11.66 o 
  -5   2  17       10.49       -2.52      9.24 o 
  -4   2  17      224.55      196.91     16.93 o 
  -3   2  17      277.64      261.54     12.85 o 
  -2   2  17      267.62      267.91      9.65 o 
  -1   2  17      236.38      276.37     25.06 o 
   0   2  17       19.85        6.36      3.14 o 
   1   2  17      459.02      412.41     11.69 o 
   2   2  17     1824.83     1799.15     32.87 o 
   3   2  17        0.61       -4.17      3.63 o 
   4   2  17      675.35      659.06     18.39 o 
   5   2  17      231.05      258.02     17.29 o 
   6   2  17      315.23      338.63     16.39 o 
   7   2  17      233.86      247.22     15.74 o 
   8   2  17      179.39      187.54     14.09 o 
   9   2  17      128.11      163.27     30.41 o 
  10   2  17        0.05        4.93      7.16 o 
  11   2  17       24.89       20.62      8.05 o 
  -8   3  17       13.50        2.41     20.39 o 
  -7   3  17      218.39      279.94     36.44 o 
  -6   3  17        4.30       -0.76     12.02 o 
  -5   3  17       30.48       20.64      8.79 o 
  -4   3  17       70.39       58.03      8.29 o 
  -3   3  17       82.12       86.15      8.74 o 
  -2   3  17       11.13       19.24      4.22 o 
  -1   3  17       30.51       38.67      4.76 o 
   0   3  17     1408.92     1282.82     24.19 o 
   1   3  17      183.40      211.95      9.43 o 
   2   3  17       18.46       11.37      3.76 o 
   3   3  17      126.13       94.45     11.44 o 
   4   3  17        5.62        5.35      4.47 o 
   5   3  17      242.93      235.16     15.55 o 
   6   3  17     1184.24     1153.04     34.79 o 
   7   3  17      292.48      262.06     17.64 o 
   8   3  17       33.96       27.72      9.06 o 
   9   3  17       94.07       10.95      8.57 o 
  10   3  17        7.65       14.11      7.94 o 
  11   3  17       76.57       93.13     11.13 o 
  -7   4  17       36.40       54.86     26.88 o 
  -6   4  17       62.55       64.27     15.72 o 
  -5   4  17      205.31      214.13     13.76 o 
  -4   4  17      223.31      189.50     12.45 o 
  -3   4  17      849.45      871.42     24.82 o 
  -2   4  17      262.02      292.65     10.99 o 
  -1   4  17      387.91      365.92     13.79 o 
   0   4  17        5.50        1.78      4.01 o 
   1   4  17       96.09       77.57      5.74 o 
   2   4  17        7.89        5.31      3.68 o 
   3   4  17       71.27       59.01      6.74 o 
   4   4  17      337.38      353.68     13.66 o 
   5   4  17      358.18      351.75     18.15 o 
   6   4  17     2290.49     2348.73     60.20 o 
   7   4  17       81.17       85.86     11.00 o 
   8   4  17      899.95      875.26     58.21 o 
   9   4  17       40.21       15.55      9.60 o 
  10   4  17       10.06        0.81      9.75 o 
  -7   5  17       17.83       21.60     13.85 o 
  -6   5  17       34.59       64.03     19.57 o 
  -5   5  17       99.58      101.95     17.91 o 
  -4   5  17      542.64      498.64     19.31 o 
  -3   5  17      197.14      191.40     12.46 o 
  -2   5  17     2451.41     2280.33     42.43 o 
  -1   5  17      552.26      542.03     15.16 o 
   0   5  17     7375.38     6764.49    125.63 o 
   1   5  17      157.88      140.20      7.64 o 
   2   5  17     1851.10     1772.65     33.48 o 
   3   5  17      390.58      408.76     14.89 o 
   4   5  17      112.33      120.50      7.98 o 
   5   5  17       26.99       26.14      6.32 o 
   6   5  17      582.57      536.10     22.72 o 
   7   5  17      132.99      144.67     13.71 o 
   8   5  17       42.56       61.30     10.63 o 
   9   5  17      148.90      174.67     15.36 o 
  10   5  17       14.12       37.86      9.84 o 
  -6   6  17       96.69       60.14     13.84 o 
  -5   6  17        2.47        4.76      8.51 o 
  -4   6  17      344.81      378.37     18.20 o 
  -3   6  17       24.63       23.77      7.60 o 
  -2   6  17      123.90      133.89      8.37 o 
  -1   6  17      124.95      135.94      9.04 o 
   0   6  17        0.06        3.15      6.61 o 
   1   6  17      120.18       84.48      7.12 o 
   2   6  17       34.63       45.38      5.58 o 
   3   6  17      103.59      116.24      9.57 o 
   4   6  17      483.88      539.20     18.46 o 
   5   6  17      131.69      129.44     10.15 o 
   6   6  17       53.99       42.15     14.18 o 
   7   6  17       72.93       63.10     13.33 o 
   8   6  17      107.09       76.21     11.65 o 
   9   6  17       17.39       14.50      8.87 o 
  -6   7  17      438.47      494.03     21.65 o 
  -5   7  17       15.96       16.65      8.69 o 
  -4   7  17       31.31       17.11      8.17 o 
  -3   7  17       34.38       29.01      8.84 o 
  -2   7  17        8.85        4.45      5.26 o 
  -1   7  17       29.11       24.62     10.72 o 
   0   7  17      110.10       92.29      8.13 o 
   1   7  17      506.38      433.26     23.01 o 
   2   7  17      333.71      308.00     11.16 o 
   3   7  17      120.40      146.83     10.98 o 
   4   7  17      533.90      526.82     15.89 o 
   5   7  17       41.57       33.59      7.20 o 
   6   7  17      269.14      259.55     19.21 o 
   7   7  17       11.38        6.97      8.25 o 
   8   7  17       23.39        8.13      8.94 o 
   9   7  17       32.39       35.21     10.44 o 
  -5   8  17        4.16        5.59      9.07 o 
  -4   8  17       31.58       32.50     12.11 o 
  -3   8  17       31.86       32.18     10.67 o 
  -2   8  17      143.06      141.59     14.29 o 
  -1   8  17       13.91       10.31      7.02 o 
   0   8  17        8.94        8.44      5.91 o 
   1   8  17      108.87      126.85      9.41 o 
   2   8  17        5.62        3.34      5.81 o 
   3   8  17       24.40       31.22      7.59 o 
   4   8  17      160.93      165.12     11.87 o 
   5   8  17       21.02       16.63      7.04 o 
   6   8  17        7.58       15.44      9.36 o 
   7   8  17      227.21      232.11     23.83 o 
   8   8  17        6.28       10.56      9.59 o 
  -4   9  17      495.23      574.71     30.36 o 
  -3   9  17        7.44        3.50     13.82 o 
  -2   9  17       76.92       62.77     11.92 o 
  -1   9  17       63.67       56.66      7.65 o 
   0   9  17      887.37      942.91     25.37 o 
   1   9  17       14.45       24.36     11.96 o 
   2   9  17      138.08      136.35     10.20 o 
   3   9  17        9.64        2.18      7.62 o 
   4   9  17      213.73      228.94     18.88 o 
   5   9  17      102.01       94.01     10.73 o 
   6   9  17      342.61      368.59     18.33 o 
   7   9  17       26.62       30.84     11.18 o 
  -2  10  17      260.92      298.93     20.53 o 
  -1  10  17        2.01       13.06      7.25 o 
   0  10  17        3.02       -6.13      7.23 o 
   1  10  17       50.73       40.96     13.92 o 
   2  10  17       89.33       62.44     11.88 o 
   3  10  17       64.97       81.82     13.46 o 
   4  10  17       78.65       73.85      9.84 o 
   5  10  17       15.27       18.64      8.63 o 
   1  11  17       45.71       42.47      8.83 o 
  -2  -9  18       12.44       29.79     14.66 o 
  -1  -9  18        8.09        3.50     12.35 o 
   0  -9  18        2.35       -1.78      9.91 o 
   1  -9  18        2.36       -9.95      7.27 o 
   2  -9  18        9.45       19.88      7.33 o 
   3  -9  18        0.89        2.38     11.05 o 
   4  -9  18      204.16      181.66     18.29 o 
   5  -9  18       13.16       13.24      8.10 o 
  -3  -8  18       19.83       17.67     14.49 o 
  -2  -8  18       99.86       84.87     17.49 o 
  -1  -8  18       23.55       11.51      7.73 o 
   0  -8  18      496.22      470.76     20.34 o 
   1  -8  18       16.57       16.08      7.17 o 
   2  -8  18        9.87        6.50      6.55 o 
   3  -8  18       49.71       48.03     13.19 o 
   4  -8  18      210.71      193.19     15.19 o 
   5  -8  18       21.11       14.82      5.90 o 
   6  -8  18       15.25       11.86      6.15 o 
   7  -8  18       94.48       96.00     10.57 o 
  -4  -7  18      237.97      239.57     15.86 o 
  -3  -7  18       10.28        5.71     10.38 o 
  -2  -7  18       31.91        3.13     11.61 o 
  -1  -7  18       56.64       55.59      8.97 o 
   0  -7  18        0.06       -8.06      6.53 o 
   1  -7  18       50.17       46.53      8.43 o 
   2  -7  18       22.18       22.02      8.26 o 
   3  -7  18        3.29       -0.88      7.71 o 
   4  -7  18      274.01      283.11     12.69 o 
   5  -7  18       31.31       26.27      6.08 o 
   6  -7  18      228.21      245.35     15.89 o 
   7  -7  18       20.73       11.45      7.48 o 
   8  -7  18      257.44      208.90     13.66 o 
  -5  -6  18      116.36      114.78     13.43 o 
  -4  -6  18       45.24       45.02     10.32 o 
  -3  -6  18        6.71       -1.92      7.58 o 
  -2  -6  18      383.94      426.89     43.90 o 
  -1  -6  18      629.29      580.29     21.58 o 
   0  -6  18        1.28       -4.07      6.01 o 
   1  -6  18       50.03       52.03      7.86 o 
   2  -6  18     2420.02     2372.96     61.59 o 
   3  -6  18       95.00       87.26      7.98 o 
   4  -6  18      179.53      174.40     11.70 o 
   5  -6  18       53.03       49.47      7.25 o 
   6  -6  18       50.32       52.03      8.92 o 
   7  -6  18       39.37       16.21      9.59 o 
   8  -6  18      197.22      186.58     14.01 o 
   9  -6  18        6.52        6.78      7.36 o 
  -6  -5  18      136.75      142.22     18.74 o 
  -5  -5  18        6.59        0.89      7.95 o 
  -4  -5  18        0.59       -2.18      7.51 o 
  -3  -5  18      209.86      206.38     19.27 o 
  -2  -5  18      426.59      412.60     19.37 o 
  -1  -5  18       30.30       27.87      6.61 o 
   0  -5  18        3.01        9.20      5.99 o 
   1  -5  18       75.50       76.28     14.36 o 
   2  -5  18        6.91        1.27      3.81 o 
   3  -5  18       67.11       58.15      7.37 o 
   4  -5  18       16.33       24.33      5.71 o 
   5  -5  18       32.29       34.85      6.22 o 
   6  -5  18      409.62      415.60     17.91 o 
   7  -5  18       37.11       23.43      7.32 o 
   8  -5  18      169.97      164.83     12.93 o 
   9  -5  18       79.11       58.73      9.36 o 
  -7  -4  18       23.06       21.99     12.55 o 
  -6  -4  18      105.53       80.86     15.04 o 
  -5  -4  18       58.95       48.62      9.54 o 
  -4  -4  18      162.13      159.68     13.31 o 
  -3  -4  18      120.03      140.47     12.35 o 
  -2  -4  18      382.92      413.81     13.68 o 
  -1  -4  18      234.64      290.81     18.88 o 
   0  -4  18        0.50       -4.92      5.35 o 
   1  -4  18      187.24      148.23      8.73 o 
   2  -4  18      323.89      345.30     14.73 o 
   3  -4  18        1.99        1.57      4.83 o 
   4  -4  18     1148.75     1053.03     27.10 o 
   5  -4  18       43.72       38.73      6.72 o 
   6  -4  18      127.92      142.66     12.39 o 
   7  -4  18       33.07       26.12      7.03 o 
   8  -4  18      106.84       93.74      9.75 o 
   9  -4  18       30.99       46.01      8.23 o 
  10  -4  18       99.41       92.23     11.40 o 
  -7  -3  18       38.25       27.43     12.78 o 
  -6  -3  18        7.82        5.05      9.13 o 
  -5  -3  18       39.20       25.82      7.63 o 
  -4  -3  18      535.30      491.51     27.09 o 
  -3  -3  18       89.07       77.26      9.57 o 
  -2  -3  18      150.75      174.28      9.69 o 
  -1  -3  18       21.71       19.54      5.05 o 
   0  -3  18       43.23       46.73      6.68 o 
   1  -3  18      235.85      276.87     10.29 o 
   2  -3  18       12.48       20.78      6.29 o 
   3  -3  18      569.83      612.93     16.52 o 
   4  -3  18      129.35      122.68     14.23 o 
   5  -3  18       47.79       44.31      9.08 o 
   6  -3  18       10.76       -0.72      7.35 o 
   7  -3  18       37.58       40.29      8.49 o 
   8  -3  18      268.36      297.79     17.19 o 
   9  -3  18       50.66       40.80      7.59 o 
  10  -3  18      155.95      139.12     11.39 o 
  -7  -2  18       74.11      104.19     17.68 o 
  -6  -2  18      128.10      104.52     16.69 o 
  -5  -2  18      243.80      247.28     14.59 o 
  -4  -2  18       96.93       94.54      9.54 o 
  -3  -2  18       24.28       22.64      7.08 o 
  -2  -2  18       89.98       82.31      7.85 o 
  -1  -2  18      277.34      277.65     11.24 o 
   0  -2  18     2777.00     2745.75     47.91 o 
   1  -2  18       51.06       44.08      4.96 o 
   2  -2  18     1401.80     1410.07     27.50 o 
   3  -2  18      312.57      300.38     12.50 o 
   4  -2  18     1628.96     1711.74     37.61 o 
   5  -2  18      107.36       92.46      7.85 o 
   6  -2  18     2307.27     2490.96     62.95 o 
   7  -2  18       54.32       54.08      8.59 o 
   8  -2  18      745.23      772.15     23.87 o 
   9  -2  18       17.86        9.35      6.78 o 
  10  -2  18      180.09      220.01     16.58 o 
  -7  -1  18      122.74      132.16     15.88 o 
  -6  -1  18      124.39      101.37     14.36 o 
  -5  -1  18       46.91       22.44      9.46 o 
  -4  -1  18     1101.01     1139.12     33.95 o 
  -3  -1  18       34.60       28.46     15.41 o 
  -2  -1  18      136.78      156.66      8.65 o 
  -1  -1  18       60.48       55.74      5.56 o 
   0  -1  18       14.46       29.53      4.47 o 
   1  -1  18      988.28      916.92     19.86 o 
   2  -1  18     1417.57     1404.10     27.31 o 
   3  -1  18      453.78      481.11     13.45 o 
   4  -1  18      283.69      299.90     12.83 o 
   5  -1  18       33.63       23.83      6.82 o 
   6  -1  18      580.55      612.97     24.54 o 
   7  -1  18      399.55      380.95     16.24 o 
   8  -1  18      127.24      159.51     12.12 o 
   9  -1  18        3.04       -0.42      5.79 o 
  10  -1  18      167.55      163.40     12.51 o 
  11  -1  18       14.82        8.81      7.49 o 
  -8   0  18      267.79      286.49     22.29 o 
  -7   0  18       25.55       30.01     14.68 o 
  -6   0  18       66.54       80.47     16.78 o 
  -5   0  18      122.01      160.73     45.41 o 
  -4   0  18       67.93       44.92     11.02 o 
  -3   0  18       10.47       -0.96      6.90 o 
  -2   0  18      308.41      348.12     11.03 o 
  -1   0  18      216.99      227.99     10.39 o 
   0   0  18     1054.28     1035.64     21.67 o 
   1   0  18      150.62      220.04     14.47 o 
   2   0  18     1938.90     1961.36     35.66 o 
   3   0  18      511.01      499.53     13.08 o 
   4   0  18       16.23       25.74      5.18 o 
   5   0  18       12.89       12.98      6.56 o 
   6   0  18       40.66       56.96      9.16 o 
   7   0  18      195.92      216.50     13.42 o 
   8   0  18      163.14      153.58     11.43 o 
   9   0  18       16.03        8.63      6.32 o 
  10   0  18       41.10       38.51      8.66 o 
  11   0  18        0.02       -4.04      6.86 o 
  -8   1  18      499.69      535.41     74.84 o 
  -7   1  18      189.58      193.96     22.88 o 
  -6   1  18       10.12        0.31     11.67 o 
  -5   1  18      245.00      252.14     16.54 o 
  -4   1  18     2974.90     2812.11     68.62 o 
  -3   1  18       14.20       13.14      7.22 o 
  -2   1  18     1055.12     1011.02     21.62 o 
  -1   1  18       13.26       22.39      5.51 o 
   0   1  18      133.21      144.34     10.79 o 
   1   1  18      324.25      272.13      9.84 o 
   2   1  18     3733.75     3952.56     66.03 o 
   3   1  18      120.32      130.26      6.20 o 
   4   1  18      182.11      148.58     12.50 o 
   5   1  18      512.29      482.60     24.35 o 
   6   1  18      422.68      431.36     19.19 o 
   7   1  18      202.11      201.78     12.69 o 
   8   1  18      146.37      113.15     11.62 o 
   9   1  18       48.62       36.42      8.45 o 
  10   1  18       30.45       28.79      8.42 o 
  11   1  18       24.36        2.06      7.32 o 
  -7   2  18       42.47       29.95     14.04 o 
  -6   2  18     1180.31     1269.75     52.69 o 
  -5   2  18      255.38      239.71     22.91 o 
  -4   2  18      105.69      100.24     11.08 o 
  -3   2  18      347.09      342.43     14.72 o 
  -2   2  18      533.54      543.98     19.17 o 
  -1   2  18       78.52       67.13      6.69 o 
   0   2  18     3415.89     3378.02     54.47 o 
   1   2  18      133.46      140.29      7.50 o 
   2   2  18     1603.64     1611.86     30.34 o 
   3   2  18       30.29       33.84      5.48 o 
   4   2  18     3270.10     3188.46     63.17 o 
   5   2  18       28.12       31.08      7.40 o 
   6   2  18      124.66       81.54     10.98 o 
   7   2  18       47.57       46.22      8.53 o 
   8   2  18      581.13      575.33     26.56 o 
   9   2  18       42.88       29.50      9.89 o 
  10   2  18      191.45      201.48     23.74 o 
  11   2  18        8.07       12.82     10.91 o 
  -7   3  18       17.75       10.37     13.71 o 
  -6   3  18      191.90      186.80     22.72 o 
  -5   3  18       51.29       39.74      9.98 o 
  -4   3  18      194.56      227.26     13.47 o 
  -3   3  18      161.85      187.71     11.73 o 
  -2   3  18        2.17        3.02      3.93 o 
  -1   3  18       59.73       61.37      5.96 o 
   0   3  18      102.67      125.69      8.24 o 
   1   3  18       74.50       66.59      6.33 o 
   2   3  18      465.54      420.32     12.09 o 
   3   3  18      455.38      506.30     16.19 o 
   4   3  18      224.69      204.76     11.43 o 
   5   3  18        6.04        4.44      8.87 o 
   6   3  18       57.04       20.23      7.11 o 
   7   3  18       57.92       51.05     10.53 o 
   8   3  18      771.16      855.26     28.99 o 
   9   3  18       24.44       14.40      7.36 o 
  10   3  18       74.83       78.69     11.01 o 
  -7   4  18      114.82      165.80     23.55 o 
  -6   4  18      573.73      637.75     47.23 o 
  -5   4  18        2.47       19.21      9.02 o 
  -4   4  18       10.48        7.79      7.02 o 
  -3   4  18        0.15       -8.41      6.52 o 
  -2   4  18      224.68      226.87      9.95 o 
  -1   4  18       50.03       27.71      5.47 o 
   0   4  18      339.42      349.58     22.03 o 
   1   4  18      346.78      310.29     10.65 o 
   2   4  18       22.25        8.43      4.17 o 
   3   4  18      147.16      133.58      9.55 o 
   4   4  18      231.24      266.61     22.06 o 
   5   4  18      436.62      412.48     13.89 o 
   6   4  18      198.04      169.51     13.84 o 
   7   4  18       97.30       71.99     11.90 o 
   8   4  18       24.01       31.04      8.66 o 
   9   4  18      196.87      180.82     14.91 o 
  10   4  18      102.59      115.23     12.49 o 
  -7   5  18       13.37       10.46     14.85 o 
  -6   5  18       19.54       16.80     14.45 o 
  -5   5  18      104.10       98.32     11.21 o 
  -4   5  18       59.20       62.39      9.63 o 
  -3   5  18      122.93      111.89     12.09 o 
  -2   5  18       51.76       40.96      6.07 o 
  -1   5  18      206.26      198.69     10.94 o 
   0   5  18       80.05       79.10      7.43 o 
   1   5  18      389.09      395.74     13.23 o 
   2   5  18     2129.16     2128.62     39.27 o 
   3   5  18     1418.38     1343.66     33.04 o 
   4   5  18      975.00      986.62     34.28 o 
   5   5  18       46.01       49.93      7.19 o 
   6   5  18       12.56       19.91      7.93 o 
   7   5  18      154.99      170.41     19.09 o 
   8   5  18      146.28      123.11     13.54 o 
   9   5  18       81.71       22.48      8.37 o 
  10   5  18       27.96       45.23     10.05 o 
  -6   6  18       21.80       25.79     12.95 o 
  -5   6  18       20.73       19.44      8.68 o 
  -4   6  18       55.40       37.19      9.31 o 
  -3   6  18       28.49       33.36      8.30 o 
  -2   6  18        6.04        2.90      4.51 o 
  -1   6  18       17.82       18.24      8.10 o 
   0   6  18      795.54      774.94     25.32 o 
   1   6  18      263.30      243.72     14.46 o 
   2   6  18       51.61       32.91      5.50 o 
   3   6  18      199.74      214.57     16.49 o 
   4   6  18       11.32       19.47      6.09 o 
   5   6  18        5.08       -3.53      4.87 o 
   6   6  18       10.61        7.74      8.04 o 
   7   6  18        5.70        7.89      8.28 o 
   8   6  18      673.45      677.84     27.55 o 
   9   6  18       13.12       10.11      8.98 o 
  -5   7  18       56.08       50.74     10.76 o 
  -4   7  18       20.46        7.03      8.27 o 
  -3   7  18        6.26       21.40      8.04 o 
  -2   7  18       19.07       39.13      6.39 o 
  -1   7  18       22.76       21.99      6.17 o 
   0   7  18       44.65       49.94      7.16 o 
   1   7  18        7.30        4.81      5.41 o 
   2   7  18      345.26      291.30     19.84 o 
   3   7  18       14.42       20.33      6.58 o 
   4   7  18      509.63      571.34     25.17 o 
   5   7  18      109.17      136.09      9.53 o 
   6   7  18      374.84      409.45     23.07 o 
   7   7  18        8.87       21.54     10.45 o 
   8   7  18       18.54        7.71      9.38 o 
  -4   8  18       81.32       93.30     14.55 o 
  -3   8  18       57.44       28.79     16.29 o 
  -2   8  18      106.32       85.72     14.08 o 
  -1   8  18       70.59       39.77      6.88 o 
   0   8  18      720.00      700.58     21.21 o 
   1   8  18       54.84       41.50      7.80 o 
   2   8  18       43.21       41.20      7.07 o 
   3   8  18        1.16        0.51      6.09 o 
   4   8  18       84.78       93.03      8.53 o 
   5   8  18       10.79        4.24      5.81 o 
   6   8  18       20.10       22.84     12.82 o 
   7   8  18      149.85      145.72     16.09 o 
   8   8  18       50.24       66.52     13.04 o 
  -3   9  18        0.32        2.90     10.17 o 
  -2   9  18       85.57      103.27     14.22 o 
  -1   9  18        5.91       -3.09      5.69 o 
   0   9  18        1.33        0.44      6.33 o 
   1   9  18       32.11       26.79      7.36 o 
   2   9  18       18.81       20.65      9.18 o 
   3   9  18       16.13       20.75      9.89 o 
   4   9  18      241.02      261.71     16.66 o 
   5   9  18        7.38        7.63      7.10 o 
   6   9  18      665.82      697.94     23.96 o 
  -1  10  18        9.24       23.06      9.54 o 
   0  10  18        0.12       -4.46      6.80 o 
   1  10  18        3.64       -5.15      6.75 o 
   2  10  18      128.77      127.42     28.19 o 
   3  10  18      208.26      202.04     19.28 o 
   4  10  18       61.48       74.18     14.01 o 
   5  10  18        9.77       10.07      7.17 o 
   0  -9  19      246.39      255.09     16.82 o 
   1  -9  19       22.05       33.36      8.99 o 
   2  -9  19        9.70       18.74     12.04 o 
   3  -9  19       33.05       32.38     13.54 o 
   4  -9  19       65.65       56.10     13.79 o 
  -3  -8  19       32.27       20.39     15.07 o 
  -2  -8  19      309.43      283.73     27.60 o 
  -1  -8  19       59.21       52.51      8.97 o 
   0  -8  19       30.53       16.69     12.16 o 
   1  -8  19       52.62       42.11      9.19 o 
   2  -8  19        8.70       16.82      7.08 o 
   3  -8  19        0.83      -17.08     10.32 o 
   4  -8  19      271.60      265.24     20.94 o 
   5  -8  19       22.17       16.73      6.30 o 
   6  -8  19       27.39       28.62      6.90 o 
  -4  -7  19       47.62       42.55     21.08 o 
  -3  -7  19       25.85       26.10     14.34 o 
  -2  -7  19       20.86       11.03     13.81 o 
  -1  -7  19      327.99      266.86     20.11 o 
   0  -7  19      174.34      127.23     11.66 o 
   1  -7  19      184.04      123.96     17.37 o 
   2  -7  19       25.01       13.12      7.06 o 
   3  -7  19       12.12       15.44     10.86 o 
   4  -7  19       83.28       82.13     10.45 o 
   5  -7  19       11.22       10.72      6.01 o 
   6  -7  19       95.37       77.75      8.03 o 
   7  -7  19       63.97       80.18      9.98 o 
  -5  -6  19       39.55       34.91     10.36 o 
  -4  -6  19       48.63       50.53     10.56 o 
  -3  -6  19      208.20      203.77     16.05 o 
  -2  -6  19      382.16      405.97     28.85 o 
  -1  -6  19      225.98      264.00     15.20 o 
   0  -6  19        0.50       -8.08      7.34 o 
   1  -6  19      167.60      213.76     13.86 o 
   2  -6  19       56.10       72.45      8.81 o 
   3  -6  19        1.65       -1.10      5.52 o 
   4  -6  19      139.52      138.85     10.16 o 
   5  -6  19       33.86       30.85      6.56 o 
   6  -6  19       46.32       60.57      9.21 o 
   7  -6  19       44.59       60.42      9.53 o 
   8  -6  19      119.71      128.14     12.27 o 
  -6  -5  19        6.08        4.34     11.34 o 
  -5  -5  19       12.39       22.50      9.00 o 
  -4  -5  19      144.15      156.39     17.47 o 
  -3  -5  19      195.04      203.05     15.11 o 
  -2  -5  19      894.17      848.00     33.67 o 
  -1  -5  19       57.08       45.73      7.78 o 
   0  -5  19      333.84      355.26     16.78 o 
   1  -5  19      120.33      112.27     13.04 o 
   2  -5  19      606.11      595.73     19.33 o 
   3  -5  19       68.16       91.50      8.99 o 
   4  -5  19      161.09      154.06     14.16 o 
   5  -5  19       98.41      101.40      8.92 o 
   6  -5  19       40.85       43.49      9.09 o 
   7  -5  19       64.18       89.26     10.24 o 
   8  -5  19      137.12      150.54     12.81 o 
   9  -5  19       57.28       69.68     10.14 o 
  -6  -4  19       26.42       35.40     13.34 o 
  -5  -4  19      114.32      134.79     13.68 o 
  -4  -4  19       49.29       47.99     15.56 o 
  -3  -4  19      341.91      306.16     17.47 o 
  -2  -4  19      243.73      241.63     25.37 o 
  -1  -4  19      469.38      453.61     16.85 o 
   0  -4  19       12.71       11.02      6.06 o 
   1  -4  19      517.79      501.50     19.30 o 
   2  -4  19      319.83      304.10     11.11 o 
   3  -4  19       57.52       42.39      6.80 o 
   4  -4  19     1251.04     1269.96     31.39 o 
   5  -4  19      166.94      160.16     11.20 o 
   6  -4  19     2281.76     2343.70     54.33 o 
   7  -4  19       18.91       10.59      6.83 o 
   8  -4  19      493.37      554.17     19.59 o 
   9  -4  19        0.38       -6.53      6.82 o 
  10  -4  19       73.46       74.74     10.05 o 
  -6  -3  19        3.53       10.75     10.08 o 
  -5  -3  19        6.25       -7.20      7.37 o 
  -4  -3  19      576.47      624.12     23.44 o 
  -3  -3  19       12.65       14.76      7.62 o 
  -2  -3  19      646.34      616.31     25.07 o 
  -1  -3  19       15.68       14.25      4.98 o 
   0  -3  19     2853.15     2855.25     72.17 o 
   1  -3  19       29.51       23.16      5.14 o 
   2  -3  19     1799.30     1864.01     34.96 o 
   3  -3  19      803.08      793.20     22.12 o 
   4  -3  19       93.85      108.43      9.67 o 
   5  -3  19       95.32       86.92      8.91 o 
   6  -3  19      446.23      441.01     20.98 o 
   7  -3  19        7.13        0.43      6.65 o 
   8  -3  19      185.99      225.16     15.63 o 
   9  -3  19       11.15        8.85      6.71 o 
  10  -3  19      102.37       99.16     11.12 o 
  -7  -2  19       94.10      120.40     17.35 o 
  -6  -2  19       77.10      119.01     40.48 o 
  -5  -2  19      203.27      191.71     14.87 o 
  -4  -2  19      288.20      300.47     16.23 o 
  -3  -2  19       60.12       60.21      9.04 o 
  -2  -2  19       51.57       54.87      6.10 o 
  -1  -2  19      247.42      290.40     11.97 o 
   0  -2  19       66.28       61.39      6.22 o 
   1  -2  19      260.30      269.61     10.44 o 
   2  -2  19      534.17      576.44     14.96 o 
   3  -2  19      307.57      420.29     19.14 o 
   4  -2  19     1583.33     1603.85     36.27 o 
   5  -2  19       21.64       22.91      5.66 o 
   6  -2  19     2809.18     2854.07     71.14 o 
   7  -2  19        1.86        0.57      6.37 o 
   8  -2  19      349.45      359.13     19.14 o 
   9  -2  19        7.75       10.35      7.03 o 
  10  -2  19       62.59       32.13      8.27 o 
  -7  -1  19       13.51       12.84     10.93 o 
  -6  -1  19      150.82      181.99     20.41 o 
  -5  -1  19       11.12        6.15      7.40 o 
  -4  -1  19       19.00       24.80      8.40 o 
  -3  -1  19      152.80      135.47     12.16 o 
  -2  -1  19     1337.52     1313.03     31.69 o 
  -1  -1  19        1.26        1.71      4.61 o 
   0  -1  19      239.08      251.66     11.64 o 
   1  -1  19       54.85       49.38      6.56 o 
   2  -1  19     3523.64     3731.54     63.04 o 
   3  -1  19       94.12      107.10      6.00 o 
   4  -1  19      288.09      295.71     13.28 o 
   5  -1  19      212.15      194.14     11.06 o 
   6  -1  19      716.63      824.95     28.39 o 
   7  -1  19       26.18       17.02      6.55 o 
   8  -1  19       31.32       40.47      8.33 o 
   9  -1  19        5.28       -0.37      8.28 o 
  10  -1  19       14.21        2.65      6.72 o 
  -7   0  19      103.73      118.54     20.54 o 
  -6   0  19       13.27        3.45     16.54 o 
  -5   0  19       40.38       44.44     10.28 o
[truncated: 78,552 more chars]
